# Supplementary material for: Multicountry genomic analysis underscores regional cholera spread in Africa
Source: Nat Commun. 2026 Feb 9;17:2539. doi: 10.1038/s41467-026-68642-7 (PMC13000271; doi:10.1038/s41467-026-68642-7)
Supplement: Supplementary file 4 — Supplemental Data 2 [file 41467_2026_68642_MOESM4_ESM.zip]

Archive with 2 entries (2 files):
- 41467_2026_68642_MOESM4_ESM_revised.csv
- __MACOSX/._41467_2026_68642_MOESM4_ESM_revised.csv
