# Supplementary material for: Multicountry genomic analysis underscores regional cholera spread in Africa
Source: Nat Commun. 2026 Feb 9;17:2539. doi: 10.1038/s41467-026-68642-7 (PMC13000271; doi:10.1038/s41467-026-68642-7)
Supplement: Supplementary file 4 — Supplemental Data 2 [file 41467_2026_68642_MOESM4_ESM.zip › 41467_2026_68642_MOESM4_ESM_revised.csv]

taxa	alt_taxa_ID	original_name	accession	ref	origin	included_analysis	filtered	collection_date	collection_year	continent	country	iso3	admin1	te	IncA/C
Africa|TZA|SAMN19110433|T10|2017-01-01		Africa|TZA|SAMN19110433|T10|2017	SAMN19110433	Unpublished. PRJNA729102	background	TRUE	FALSE	9/11/17	2017	Africa	Tanzania	TZA	Kigoma	T10
Africa|TZA|SAMN19110437|T13|2016-01-01		Africa|TZA|SAMN19110437|T13|2016	SAMN19110437	Unpublished. PRJNA729102	background	TRUE	FALSE	12/8/16	2016	Africa	Tanzania	TZA	Mwanza	T13
Africa|TZA|SAMN19110438|T13|2016-01-01		Africa|TZA|SAMN19110438|T13|2016	SAMN19110438	Unpublished. PRJNA729102	background	TRUE	FALSE	11/8/16	2016	Africa	Tanzania	TZA	Dodoma	T13
Africa|TZA|SAMN19110441|T13|2017-01-01		Africa|TZA|SAMN19110441|T13|2017	SAMN19110441	Unpublished. PRJNA729102	background	TRUE	FALSE	3/3/17	2017	Africa	Tanzania	TZA	Dar Es Salaam	T13
Africa|TZA|SAMN19110439|T13|2016-01-01		Africa|TZA|SAMN19110439|T13|2016	SAMN19110439	Unpublished. PRJNA729102	background	TRUE	FALSE	11/1/16	2016	Africa	Tanzania	TZA	Mara	T13
Africa|TZA|SAMN19110428|T13|2017-01-01		Africa|TZA|SAMN19110428|T13|2017	SAMN19110428	Unpublished. PRJNA729102	background	TRUE	FALSE	5/16/17	2017	Africa	Tanzania	TZA	Dar Es Salaam	T13
Africa|TZA|SAMN19110430|T13|2017-01-01		Africa|TZA|SAMN19110430|T13|2017	SAMN19110430	Unpublished. PRJNA729102	background	TRUE	FALSE	10/23/17	2017	Africa	Tanzania	TZA	Mbeya	T13
Africa|TZA|SAMN19110431|T13|2017-01-01		Africa|TZA|SAMN19110431|T13|2017	SAMN19110431	Unpublished. PRJNA729102	background	TRUE	FALSE	9/6/17	2017	Africa	Tanzania	TZA	Kigoma	T13
Africa|TZA|SAMN19110436|T13|2017-01-01		Africa|TZA|SAMN19110436|T13|2017	SAMN19110436	Unpublished. PRJNA729102	background	TRUE	FALSE	5/17/17	2017	Africa	Tanzania	TZA	Dar Es Salaam	T13
Africa|TZA|SAMN19110443|T13|2017-01-01		Africa|TZA|SAMN19110443|T13|2017	SAMN19110443	Unpublished. PRJNA729102	background	TRUE	FALSE	11/30/17	2017	Africa	Tanzania	TZA	Ruvuma	T13
Africa|TZA|SAMN19110444|T13|2016-01-01		Africa|TZA|SAMN19110444|T13|2016	SAMN19110444	Unpublished. PRJNA729102	background	TRUE	FALSE	10/24/16	2016	Africa	Tanzania	TZA	Dar Es Salaam	T13
Africa|TZA|SAMN19110435|T10|2017-01-01		Africa|TZA|SAMN19110435|T10|2017	SAMN19110435	Unpublished. PRJNA729102	background	TRUE	FALSE	1/30/17	2017	Africa	Tanzania	TZA	Pwani	T10
Africa|TZA|SAMN19110442|T13|2017-01-01		Africa|TZA|SAMN19110442|T13|2017	SAMN19110442	Unpublished. PRJNA729102	background	TRUE	FALSE	5/16/17	2017	Africa	Tanzania	TZA	Dar Es Salaam	T13
Africa|TZA|SAMN19110432|T10|2017-01-01		Africa|TZA|SAMN19110432|T10|2017	SAMN19110432	Unpublished. PRJNA729102	background	TRUE	FALSE	8/28/17	2017	Africa	Tanzania	TZA	Mbeya	T10
Africa|TZA|SAMN19110434|T13|2016-01-01		Africa|TZA|SAMN19110434|T13|2016	SAMN19110434	Unpublished. PRJNA729102	background	TRUE	FALSE	11/1/16	2016	Africa	Tanzania	TZA	Mara	T13
Africa|TZA|SAMN19110427|T13|2017-01-01		Africa|TZA|SAMN19110427|T13|2017	SAMN19110427	Unpublished. PRJNA729102	background	TRUE	FALSE	8/28/17	2017	Africa	Tanzania	TZA	Mbeya	T13
Africa|TZA|SAMN19110429|T13|2017-01-01		Africa|TZA|SAMN19110429|T13|2017	SAMN19110429	Unpublished. PRJNA729102	background	TRUE	FALSE	6/13/17	2017	Africa	Tanzania	TZA	Dar Es Salaam	T13
Africa|TZA|SAMN19110440|T13|2016-01-01		Africa|TZA|SAMN19110440|T13|2016	SAMN19110440	Unpublished. PRJNA729102	background	TRUE	FALSE	11/18/16	2016	Africa	Tanzania	TZA	Arusha	T13
Africa|KEN|KEN-2007-002|T13|2007-01-01		Africa|KEN|KEN-2007-002|T13|2007	SAMN40623148	Xiao et al. medRxiv 2024	background	TRUE	FALSE	1/1/07	2007	Africa	Kenya	KEN	Homa Bay	T13
Africa|KEN|KEN-2007-005|T10|2007-01-01		Africa|KEN|KEN-2007-005|T10|2007	SAMN40623191	Xiao et al. medRxiv 2024	background	TRUE	FALSE	1/1/07	2007	Africa	Kenya	KEN	Homa Bay	T10
Africa|KEN|KEN-2007-006|T10|2007-01-01		Africa|KEN|KEN-2007-006|T10|2007	SAMN40623175	Xiao et al. medRxiv 2024	background	TRUE	FALSE	1/1/07	2007	Africa	Kenya	KEN	Homa Bay	T10
Africa|KEN|KEN-2007-008|T13|2007-01-01		Africa|KEN|KEN-2007-008|T13|2007	SAMN40623176	Xiao et al. medRxiv 2024	background	TRUE	FALSE	1/1/07	2007	Africa	Kenya	KEN	West Pokot	T13
Africa|KEN|KEN-2008-001|T10|2008-01-01		Africa|KEN|KEN-2008-001|T10|2008	SAMN40623165	Xiao et al. medRxiv 2024	background	TRUE	FALSE	1/1/08	2008	Africa	Kenya	KEN	Mandera	T10
Africa|KEN|KEN-2008-002|T10|2008-01-01		Africa|KEN|KEN-2008-002|T10|2008	SAMN40623174	Xiao et al. medRxiv 2024	background	TRUE	FALSE	1/1/08	2008	Africa	Kenya	KEN	Bungoma	T10
Africa|KEN|KEN-2008-005|T10|2008-01-01		Africa|KEN|KEN-2008-005|T10|2008	SAMN40623178	Xiao et al. medRxiv 2024	background	TRUE	FALSE	1/1/08	2008	Africa	Kenya	KEN	Bungoma	T10
Africa|KEN|KEN-2008-006|T10|2008-01-01		Africa|KEN|KEN-2008-006|T10|2008	SAMN40623150	Xiao et al. medRxiv 2024	background	TRUE	FALSE	1/1/08	2008	Africa	Kenya	KEN	Bungoma	T10
Africa|KEN|KEN-2008-007|T10|2008-01-01		Africa|KEN|KEN-2008-007|T10|2008	SAMN40623151	Xiao et al. medRxiv 2024	background	TRUE	FALSE	1/1/08	2008	Africa	Kenya	KEN	Bungoma	T10
Africa|KEN|KEN-2009-001|sporadic|2009-01-01		Africa|KEN|KEN-2009-001|sporadic|2009	SAMN40623193	Xiao et al. medRxiv 2024	background	TRUE	FALSE	1/1/09	2009	Africa	Kenya	KEN		T17
Africa|KEN|KEN-2009-007|T10|2009-01-01		Africa|KEN|KEN-2009-007|T10|2009	SAMN40623195	Xiao et al. medRxiv 2024	background	TRUE	FALSE	1/1/09	2009	Africa	Kenya	KEN	Nairobi	T10
Africa|KEN|KEN-2009-013|T13|2009-01-01		Africa|KEN|KEN-2009-013|T13|2009	SAMN40623159	Xiao et al. medRxiv 2024	background	TRUE	FALSE	1/1/09	2009	Africa	Kenya	KEN	West Pokot	T13
Africa|KEN|KEN-2009-015|T10|2009-01-01		Africa|KEN|KEN-2009-015|T10|2009	SAMN40623203	Xiao et al. medRxiv 2024	background	TRUE	FALSE	1/1/09	2009	Africa	Kenya	KEN	Nairobi	T10
Africa|KEN|KEN-2009-017|sporadic|2009-01-01		Africa|KEN|KEN-2009-017|sporadic|2009	SAMN40623181	Xiao et al. medRxiv 2024	background	TRUE	FALSE	1/1/09	2009	Africa	Kenya	KEN		T17
Africa|KEN|KEN-2009-035|T10|2009-01-01		Africa|KEN|KEN-2009-035|T10|2009	SAMN40623192	Xiao et al. medRxiv 2024	background	TRUE	FALSE	1/1/09	2009	Africa	Kenya	KEN	Siaya	T10
Africa|KEN|KEN-2009-043|sporadic|2009-01-01		Africa|KEN|KEN-2009-043|sporadic|2009	SAMN40623182	Xiao et al. medRxiv 2024	background	TRUE	FALSE	1/1/09	2009	Africa	Kenya	KEN		T17
Africa|KEN|KEN-2009-046|T10|2009-01-01		Africa|KEN|KEN-2009-046|T10|2009	SAMN40623164	Xiao et al. medRxiv 2024	background	TRUE	FALSE	1/1/09	2009	Africa	Kenya	KEN	Kiambu	T10
Africa|KEN|KEN-2009-055|T10|2009-01-01		Africa|KEN|KEN-2009-055|T10|2009	SAMN40623189	Xiao et al. medRxiv 2024	background	TRUE	FALSE	1/1/09	2009	Africa	Kenya	KEN	Kwale	T10
Africa|KEN|KEN-2009-061|sporadic|2009-01-01		Africa|KEN|KEN-2009-061|sporadic|2009	SAMN40623184	Xiao et al. medRxiv 2024	background	TRUE	FALSE	1/1/09	2009	Africa	Kenya	KEN		T17
Africa|KEN|KEN-2009-073|T10|2009-01-01		Africa|KEN|KEN-2009-073|T10|2009	SAMN40623172	Xiao et al. medRxiv 2024	background	TRUE	FALSE	1/1/09	2009	Africa	Kenya	KEN	Nairobi	T10
Africa|KEN|KEN-2009-077|T10|2009-01-01		Africa|KEN|KEN-2009-077|T10|2009	SAMN40623156	Xiao et al. medRxiv 2024	background	TRUE	FALSE	1/1/09	2009	Africa	Kenya	KEN	Nairobi	T10
Africa|KEN|KEN-2009-078|T10|2009-01-01		Africa|KEN|KEN-2009-078|T10|2009	SAMN40623154	Xiao et al. medRxiv 2024	background	TRUE	FALSE	1/1/09	2009	Africa	Kenya	KEN	Nairobi	T10
Africa|KEN|KEN-2009-084|sporadic|2009-01-01		Africa|KEN|KEN-2009-084|sporadic|2009	SAMN40623185	Xiao et al. medRxiv 2024	background	TRUE	FALSE	1/1/09	2009	Africa	Kenya	KEN		T17
Africa|KEN|KEN-2009-085|sporadic|2009-01-01		Africa|KEN|KEN-2009-085|sporadic|2009	SAMN40623152	Xiao et al. medRxiv 2024	background	TRUE	TRUE	1/1/09	2009	Africa	Kenya	KEN		T17
Africa|KEN|KEN-2009-087|T10|2009-01-01		Africa|KEN|KEN-2009-087|T10|2009	SAMN40623153	Xiao et al. medRxiv 2024	background	TRUE	FALSE	1/1/09	2009	Africa	Kenya	KEN	Nairobi	T10
Africa|KEN|KEN-2009-092|T10|2009-01-01		Africa|KEN|KEN-2009-092|T10|2009	SAMN40623197	Xiao et al. medRxiv 2024	background	TRUE	FALSE	1/1/09	2009	Africa	Kenya	KEN	Turkana	T10
Africa|KEN|KEN-2009-095|sporadic|2009-01-01		Africa|KEN|KEN-2009-095|sporadic|2009	SAMN40623171	Xiao et al. medRxiv 2024	background	TRUE	FALSE	1/1/09	2009	Africa	Kenya	KEN		T17
Africa|KEN|KEN-2009-097|sporadic|2009-01-01		Africa|KEN|KEN-2009-097|sporadic|2009	SAMN40623143	Xiao et al. medRxiv 2024	background	TRUE	FALSE	1/1/09	2009	Africa	Kenya	KEN		T16
Africa|KEN|KEN-2009-098|sporadic|2009-01-01		Africa|KEN|KEN-2009-098|sporadic|2009	SAMN40623204	Xiao et al. medRxiv 2024	background	TRUE	FALSE	1/1/09	2009	Africa	Kenya	KEN		T17
Africa|KEN|KEN-2009-100|T10|2009-01-01		Africa|KEN|KEN-2009-100|T10|2009	SAMN40623158	Xiao et al. medRxiv 2024	background	TRUE	FALSE	1/1/09	2009	Africa	Kenya	KEN	Kiambu	T10
Africa|KEN|KEN-2009-101|sporadic|2009-01-01		Africa|KEN|KEN-2009-101|sporadic|2009	SAMN40623157	Xiao et al. medRxiv 2024	background	TRUE	FALSE	1/1/09	2009	Africa	Kenya	KEN		T17
Africa|KEN|KEN-2009-103|T13|2009-01-01		Africa|KEN|KEN-2009-103|T13|2009	SAMN40623169	Xiao et al. medRxiv 2024	background	TRUE	FALSE	1/1/09	2009	Africa	Kenya	KEN	Turkana	T13
Africa|KEN|KEN-2009-110|T10|2009-01-01		Africa|KEN|KEN-2009-110|T10|2009	SAMN40623142	Xiao et al. medRxiv 2024	background	TRUE	FALSE	1/1/09	2009	Africa	Kenya	KEN	Nairobi	T10
Africa|KEN|KEN-2009-125|sporadic|2009-01-01		Africa|KEN|KEN-2009-125|sporadic|2009	SAMN40623198	Xiao et al. medRxiv 2024	background	TRUE	FALSE	1/1/09	2009	Africa	Kenya	KEN		T17
Africa|KEN|KEN-2009-128|sporadic|2009-01-01		Africa|KEN|KEN-2009-128|sporadic|2009	SAMN40623170	Xiao et al. medRxiv 2024	background	TRUE	FALSE	1/1/09	2009	Africa	Kenya	KEN		T17
Africa|KEN|KEN-2009-134|T10|2009-01-01		Africa|KEN|KEN-2009-134|T10|2009	SAMN40623173	Xiao et al. medRxiv 2024	background	TRUE	FALSE	1/1/09	2009	Africa	Kenya	KEN	Kisumu	T10
Africa|KEN|KEN-2009-135|T10|2009-01-01		Africa|KEN|KEN-2009-135|T10|2009	SAMN40623187	Xiao et al. medRxiv 2024	background	TRUE	FALSE	1/1/09	2009	Africa	Kenya	KEN	Marsabit	T10
Africa|KEN|KEN-2009-136|T10|2009-01-01		Africa|KEN|KEN-2009-136|T10|2009	SAMN40623179	Xiao et al. medRxiv 2024	background	TRUE	FALSE	1/1/09	2009	Africa	Kenya	KEN	Marsabit	T10
Africa|KEN|KEN-2009-142|T10|2009-01-01		Africa|KEN|KEN-2009-142|T10|2009	SAMN40623202	Xiao et al. medRxiv 2024	background	TRUE	FALSE	1/1/09	2009	Africa	Kenya	KEN	Isiolo	T10
Africa|KEN|KEN-2009-143|T13|2009-01-01		Africa|KEN|KEN-2009-143|T13|2009	SAMN40623188	Xiao et al. medRxiv 2024	background	TRUE	FALSE	1/1/09	2009	Africa	Kenya	KEN	Isiolo	T13
Africa|KEN|KEN-2009-147|T13|2009-01-01		Africa|KEN|KEN-2009-147|T13|2009	SAMN40623160	Xiao et al. medRxiv 2024	background	TRUE	FALSE	1/1/09	2009	Africa	Kenya	KEN	Kilifi	T13
Africa|KEN|KEN-2010-002|T10|2010-01-01		Africa|KEN|KEN-2010-002|T10|2010	SAMN40623166	Xiao et al. medRxiv 2024	background	TRUE	FALSE	1/1/10	2010	Africa	Kenya	KEN	Nairobi	T10
Africa|KEN|KEN-2010-006|T10|2010-01-01		Africa|KEN|KEN-2010-006|T10|2010	SAMN40623155	Xiao et al. medRxiv 2024	background	TRUE	FALSE	1/1/10	2010	Africa	Kenya	KEN	Machakos	T10
Africa|KEN|KEN-2010-013|sporadic|2010-01-01		Africa|KEN|KEN-2010-013|sporadic|2010	SAMN40623183	Xiao et al. medRxiv 2024	background	TRUE	FALSE	1/1/10	2010	Africa	Kenya	KEN		T17
Africa|KEN|KEN-2010-014|T10|2010-01-01		Africa|KEN|KEN-2010-014|T10|2010	SAMN40623206	Xiao et al. medRxiv 2024	background	TRUE	FALSE	1/1/10	2010	Africa	Kenya	KEN	West Pokot	T10
Africa|KEN|KEN-2010-016|T13|2010-01-01		Africa|KEN|KEN-2010-016|T13|2010	SAMN40623177	Xiao et al. medRxiv 2024	background	TRUE	FALSE	1/1/10	2010	Africa	Kenya	KEN	West Pokot	T13
Africa|KEN|KEN-2010-017|T13|2010-01-01		Africa|KEN|KEN-2010-017|T13|2010	SAMN40623167	Xiao et al. medRxiv 2024	background	TRUE	FALSE	1/1/10	2010	Africa	Kenya	KEN	West Pokot	T13
Africa|KEN|KEN-2010-025|T10|2010-01-01		Africa|KEN|KEN-2010-025|T10|2010	SAMN40623194	Xiao et al. medRxiv 2024	background	TRUE	FALSE	1/1/10	2010	Africa	Kenya	KEN	Kwale	T10
Africa|KEN|KEN-2010-034|T10|2010-01-01		Africa|KEN|KEN-2010-034|T10|2010	SAMN40623200	Xiao et al. medRxiv 2024	background	TRUE	FALSE	1/1/10	2010	Africa	Kenya	KEN	West Pokot	T10
Africa|KEN|KEN-2010-038|sporadic|2010-01-01		Africa|KEN|KEN-2010-038|sporadic|2010	SAMN40623199	Xiao et al. medRxiv 2024	background	TRUE	FALSE	1/1/10	2010	Africa	Kenya	KEN		T17
Africa|KEN|KEN-2010-043|sporadic|2010-01-01		Africa|KEN|KEN-2010-043|sporadic|2010	SAMN40623196	Xiao et al. medRxiv 2024	background	TRUE	FALSE	1/1/10	2010	Africa	Kenya	KEN		T17
Africa|KEN|KEN-2010-045|sporadic|2010-01-01		Africa|KEN|KEN-2010-045|sporadic|2010	SAMN40623205	Xiao et al. medRxiv 2024	background	TRUE	FALSE	1/1/10	2010	Africa	Kenya	KEN		T17
Africa|KEN|KEN-2010-055|sporadic|2010-01-01		Africa|KEN|KEN-2010-055|sporadic|2010	SAMN40623207	Xiao et al. medRxiv 2024	background	TRUE	FALSE	1/1/10	2010	Africa	Kenya	KEN		T17
Africa|KEN|KEN-2011-001|T13|2011-01-01		Africa|KEN|KEN-2011-001|T13|2011	SAMN40623168	Xiao et al. medRxiv 2024	background	TRUE	FALSE	1/1/11	2011	Africa	Kenya	KEN	Makueni	T13
Africa|KEN|KEN-2011-002|T13|2011-01-01		Africa|KEN|KEN-2011-002|T13|2011	SAMN40623190	Xiao et al. medRxiv 2024	background	TRUE	FALSE	1/1/11	2011	Africa	Kenya	KEN	Nairobi	T13
Africa|KEN|KEN-2011-003|T10|2011-01-01		Africa|KEN|KEN-2011-003|T10|2011	SAMN40623163	Xiao et al. medRxiv 2024	background	TRUE	FALSE	1/1/11	2011	Africa	Kenya	KEN	Nairobi	T10
Africa|KEN|KEN-2011-004|sporadic|2011-01-01		Africa|KEN|KEN-2011-004|sporadic|2011	SAMN40623162	Xiao et al. medRxiv 2024	background	TRUE	FALSE	1/1/11	2011	Africa	Kenya	KEN		T17
Africa|KEN|KEN-2013-001|T13|2013-01-01		Africa|KEN|KEN-2013-001|T13|2013	SAMN40623161	Xiao et al. medRxiv 2024	background	TRUE	FALSE	1/1/13	2013	Africa	Kenya	KEN	Nairobi	T13
Africa|KEN|KEN-2015-031|T13|2015-01-01		Africa|KEN|KEN-2015-031|T13|2015	SAMN40623186	Xiao et al. medRxiv 2024	background	TRUE	FALSE	1/1/15	2015	Africa	Kenya	KEN	Kiambu	T13
Africa|KEN|KEN-2015-033|T13|2015-01-01		Africa|KEN|KEN-2015-033|T13|2015	SAMN40623180	Xiao et al. medRxiv 2024	background	TRUE	FALSE	1/1/15	2015	Africa	Kenya	KEN	Kiambu	T13
Africa|KEN|KEN-2018-082|T13|2018-01-01		Africa|KEN|KEN-2018-082|T13|2018	SAMN40623147	Xiao et al. medRxiv 2024	background	TRUE	FALSE	1/1/18	2018	Africa	Kenya	KEN		T13
Africa|KEN|KEN-2018-087|T13|2018-01-01		Africa|KEN|KEN-2018-087|T13|2018	SAMN40623144	Xiao et al. medRxiv 2024	background	TRUE	FALSE	1/1/18	2018	Africa	Kenya	KEN		T13
Africa|KEN|KEN-2018-088|UND|2018-01-01		Africa|KEN|KEN-2018-088|T13|2018	SAMN40623201	Xiao et al. medRxiv 2024	background	TRUE	FALSE	1/1/18	2018	Africa	Kenya	KEN		sporadic
Africa|KEN|KEN-2018-091|T13|2018-01-01		Africa|KEN|KEN-2018-091|T13|2018	SAMN40623146	Xiao et al. medRxiv 2024	background	TRUE	FALSE	1/1/18	2018	Africa	Kenya	KEN		T13
Africa|KEN|KEN-2019-008|UND|2019-01-01		Africa|KEN|KEN-2019-008|T13|2019	SAMN40623141	Xiao et al. medRxiv 2024	background	TRUE	FALSE	1/1/19	2019	Africa	Kenya	KEN		sporadic
Africa|KEN|KEN-2019-061|T13|2019-01-01		Africa|KEN|KEN-2019-061|T13|2019	SAMN40623149	Xiao et al. medRxiv 2024	background	TRUE	FALSE	1/1/19	2019	Africa	Kenya	KEN		T13
Africa|KEN|KEN-2019-064|T13|2019-01-01		Africa|KEN|KEN-2019-064|T13|2019	SAMN40623145	Xiao et al. medRxiv 2024	background	TRUE	FALSE	1/1/19	2019	Africa	Kenya	KEN		T13
Asia|IND|ERR351174|UNK|2009-01-01		Asia|IND|ERR351174|UNK|2009	ERR351174	Abd El Ghany et al. PLoS NTD 2014	background	TRUE	FALSE	6/1/09	2009	Asia	India	IND		UNK	FALSE
Asia|IND|ERR351175|UNK|2009-01-01		Asia|IND|ERR351175|UNK|2009	ERR351175	Abd El Ghany et al. PLoS NTD 2014	background	TRUE	FALSE	6/1/09	2009	Asia	India	IND		UNK	FALSE
Asia|IND|ERR351179|UNK|2009-01-01		Asia|IND|ERR351179|UNK|2009	ERR351179	Abd El Ghany et al. PLoS NTD 2014	background	TRUE	FALSE	6/1/09	2009	Asia	India	IND		UNK	FALSE
Asia|IND|ERR351185|UNK|2009-01-01		Asia|IND|ERR351185|UNK|2009	ERR351185	Abd El Ghany et al. PLoS NTD 2014	background	TRUE	FALSE	6/1/09	2009	Asia	India	IND		UNK	FALSE
Asia|IND|ERR351188|UNK|2009-01-01		Asia|IND|ERR351188|UNK|2009	ERR351188	Abd El Ghany et al. PLoS NTD 2014	background	TRUE	TRUE	6/1/09	2009	Asia	India	IND		UNK	FALSE
Asia|IND|ERR351191|UNK|2009-01-01		Asia|IND|ERR351191|UNK|2009	ERR351191	Abd El Ghany et al. PLoS NTD 2014	background	TRUE	FALSE	6/1/09	2009	Asia	India	IND		UNK	FALSE
Asia|IND|ERR351192|UNK|2009-01-01		Asia|IND|ERR351192|UNK|2009	ERR351192	Abd El Ghany et al. PLoS NTD 2014	background	TRUE	FALSE	6/1/09	2009	Asia	India	IND		UNK	FALSE
Asia|IND|ERR351193|UNK|2009-01-01		Asia|IND|ERR351193|UNK|2009	ERR351193	Abd El Ghany et al. PLoS NTD 2014	background	TRUE	FALSE	6/1/09	2009	Asia	India	IND		UNK	FALSE
Asia|IND|ERR351199|UNK|2009-01-01		Asia|IND|ERR351199|UNK|2009	ERR351199	Abd El Ghany et al. PLoS NTD 2014	background	TRUE	FALSE	6/1/09	2009	Asia	India	IND		UNK	FALSE
Asia|IND|ERR351203|UNK|2009-01-01		Asia|IND|ERR351203|UNK|2009	ERR351203	Abd El Ghany et al. PLoS NTD 2014	background	TRUE	FALSE	6/1/09	2009	Asia	India	IND		UNK	FALSE
Asia|IND|ERR351205|UNK|2009-01-01		Asia|IND|ERR351205|UNK|2009	ERR351205	Abd El Ghany et al. PLoS NTD 2014	background	TRUE	FALSE	6/1/09	2009	Asia	India	IND		UNK	FALSE
Asia|IND|ERR351206|UNK|2009-01-01		Asia|IND|ERR351206|UNK|2009	ERR351206	Abd El Ghany et al. PLoS NTD 2014	background	TRUE	FALSE	6/1/09	2009	Asia	India	IND		UNK	FALSE
Asia|IND|ERR351207|UNK|2009-01-01		Asia|IND|ERR351207|UNK|2009	ERR351207	Abd El Ghany et al. PLoS NTD 2014	background	TRUE	FALSE	6/1/09	2009	Asia	India	IND		UNK	FALSE
Asia|IND|ERR351208|UNK|2009-01-01		Asia|IND|ERR351208|UNK|2009	ERR351208	Abd El Ghany et al. PLoS NTD 2014	background	TRUE	TRUE	6/1/09	2009	Asia	India	IND		UNK	FALSE
Asia|IND|ERR351210|UNK|2009-01-01		Asia|IND|ERR351210|UNK|2009	ERR351210	Abd El Ghany et al. PLoS NTD 2014	background	TRUE	TRUE	6/1/09	2009	Asia	India	IND		UNK	FALSE
Africa|UGA|SAMN08744330|T13|2016-01-01		Africa|UGA|SAMN08744330|T13|2016	SAMN08744330	Bwire et al. PLoS NTD 2018	background	TRUE	FALSE	1/1/16	2016	Africa	Uganda	UGA	Mbale	T13
Africa|UGA|SAMN08744331|T13|2016-01-01		Africa|UGA|SAMN08744331|T13|2016	SAMN08744331	Bwire et al. PLoS NTD 2018	background	TRUE	FALSE	1/1/16	2016	Africa	Uganda	UGA	Mbale	T13
Africa|UGA|SAMN08744332|T13|2015-01-01		Africa|UGA|SAMN08744332|T13|2015	SAMN08744332	Bwire et al. PLoS NTD 2018	background	TRUE	FALSE	1/1/15	2015	Africa	Uganda	UGA	Kasese	T13
Africa|UGA|SAMN08744326|T10|2015-01-01		Africa|UGA|SAMN08744326|T10|2015	SAMN08744326	Bwire et al. PLoS NTD 2018	background	TRUE	FALSE	1/1/15	2015	Africa	Uganda	UGA	Arua	T10
Africa|UGA|SAMN08744333|T10|2015-01-01		Africa|UGA|SAMN08744333|T10|2015	SAMN08744333	Bwire et al. PLoS NTD 2018	background	TRUE	FALSE	1/1/15	2015	Africa	Uganda	UGA	Kasese	T10
Africa|UGA|SAMN08744334|T10|2015-01-01		Africa|UGA|SAMN08744334|T10|2015	SAMN08744334	Bwire et al. PLoS NTD 2018	background	TRUE	FALSE	1/1/15	2015	Africa	Uganda	UGA	Kasese	T10
Africa|UGA|SAMN08744335|T10|2015-01-01		Africa|UGA|SAMN08744335|T10|2015	SAMN08744335	Bwire et al. PLoS NTD 2018	background	TRUE	FALSE	1/1/15	2015	Africa	Uganda	UGA	Hoima	T10
Africa|UGA|SAMN08744327|T10|2014-01-01		Africa|UGA|SAMN08744327|T10|2014	SAMN08744327	Bwire et al. PLoS NTD 2018	background	TRUE	FALSE	1/1/14	2014	Africa	Uganda	UGA	Moyo	T10
Africa|UGA|SAMN08744328|T10|2014-01-01		Africa|UGA|SAMN08744328|T10|2014	SAMN08744328	Bwire et al. PLoS NTD 2018	background	TRUE	FALSE	1/1/14	2014	Africa	Uganda	UGA	Arua	T10
Africa|UGA|SAMN08744329|T10|2015-01-01		Africa|UGA|SAMN08744329|T10|2015	SAMN08744329	Bwire et al. PLoS NTD 2018	background	TRUE	FALSE	1/1/15	2015	Africa	Uganda	UGA	Hoima	T10
Africa|MWI|SRS17567771|T15|2023-01-01		Africa|MWI|SRS17567771|UND|2023	SRS17567771	Chabuka, et al. BioRxiv 2023	background	TRUE	FALSE	2/17/23	2023	Africa	Malawi	MWI	Northern	T15
Africa|MWI|SRS17567770|T15|2023-01-01		Africa|MWI|SRS17567770|UND|2023	SRS17567770	Chabuka, et al. BioRxiv 2023	background	TRUE	FALSE	2/16/23	2023	Africa	Malawi	MWI	Northern	T15
Africa|MWI|SRS17567768|T15|2023-01-01		Africa|MWI|SRS17567768|UND|2023	SRS17567768	Chabuka, et al. BioRxiv 2023	background	TRUE	FALSE	2/15/23	2023	Africa	Malawi	MWI	Northern	T15
Africa|MWI|SRS17567765|T15|2023-01-01		Africa|MWI|SRS17567765|UND|2023	SRS17567765	Chabuka, et al. BioRxiv 2023	background	TRUE	FALSE	2/11/23	2023	Africa	Malawi	MWI	Southern	T15
Africa|MWI|SRS17567762|T15|2023-01-01		Africa|MWI|SRS17567762|UND|2023	SRS17567762	Chabuka, et al. BioRxiv 2023	background	TRUE	FALSE	2/10/23	2023	Africa	Malawi	MWI	Southern	T15
Africa|MWI|SRS17567761|T15|2023-01-01		Africa|MWI|SRS17567761|UND|2023	SRS17567761	Chabuka, et al. BioRxiv 2023	background	TRUE	FALSE	2/9/23	2023	Africa	Malawi	MWI	Southern	T15
Africa|MWI|SRS17567760|T15|2023-01-01		Africa|MWI|SRS17567760|UND|2023	SRS17567760	Chabuka, et al. BioRxiv 2023	background	TRUE	FALSE	2/8/23	2023	Africa	Malawi	MWI	Southern	T15
Africa|MWI|SRS17567759|T15|2023-01-01		Africa|MWI|SRS17567759|UND|2023	SRS17567759	Chabuka, et al. BioRxiv 2023	background	TRUE	FALSE	2/7/23	2023	Africa	Malawi	MWI	Southern	T15
Africa|MWI|SRS17567757|T15|2023-01-01		Africa|MWI|SRS17567757|UND|2023	SRS17567757	Chabuka, et al. BioRxiv 2023	background	TRUE	FALSE	2/3/23	2023	Africa	Malawi	MWI	Southern	T15
Africa|MWI|SRS17567797|T15|2023-01-01		Africa|MWI|SRS17567797|UND|2023	SRS17567797	Chabuka, et al. BioRxiv 2023	background	TRUE	FALSE	2/2/23	2023	Africa	Malawi	MWI	Southern	T15
Africa|MWI|SRS17567793|T15|2023-01-01		Africa|MWI|SRS17567793|UND|2023	SRS17567793	Chabuka, et al. BioRxiv 2023	background	TRUE	FALSE	1/28/23	2023	Africa	Malawi	MWI	Southern	T15
Africa|MWI|SRS17567792|T15|2023-01-01		Africa|MWI|SRS17567792|UND|2023	SRS17567792	Chabuka, et al. BioRxiv 2023	background	TRUE	FALSE	1/26/23	2023	Africa	Malawi	MWI	Southern	T15
Africa|MWI|SRS17567790|T15|2023-01-01		Africa|MWI|SRS17567790|UND|2023	SRS17567790	Chabuka, et al. BioRxiv 2023	background	TRUE	FALSE	1/25/23	2023	Africa	Malawi	MWI	Southern	T15
Africa|MWI|SRS17567788|T15|2023-01-01		Africa|MWI|SRS17567788|UND|2023	SRS17567788	Chabuka, et al. BioRxiv 2023	background	TRUE	FALSE	1/24/23	2023	Africa	Malawi	MWI	Central	T15
Africa|MWI|SRS17567791|T15|2023-01-01		Africa|MWI|SRS17567791|UND|2023	SRS17567791	Chabuka, et al. BioRxiv 2023	background	TRUE	TRUE	1/23/23	2023	Africa	Malawi	MWI	Central	T15
Africa|MWI|SRS17567789|T15|2023-01-01		Africa|MWI|SRS17567789|UND|2023	SRS17567789	Chabuka, et al. BioRxiv 2023	background	TRUE	FALSE	1/22/23	2023	Africa	Malawi	MWI	Central	T15
Africa|MWI|SRS17567787|T15|2023-01-01		Africa|MWI|SRS17567787|UND|2023	SRS17567787	Chabuka, et al. BioRxiv 2023	background	TRUE	FALSE	1/21/23	2023	Africa	Malawi	MWI	Central	T15
Africa|MWI|SRS17567786|T15|2023-01-01		Africa|MWI|SRS17567786|UND|2023	SRS17567786	Chabuka, et al. BioRxiv 2023	background	TRUE	FALSE	1/20/23	2023	Africa	Malawi	MWI	Central	T15
Africa|MWI|SRS17567779|T15|2023-01-01		Africa|MWI|SRS17567779|UND|2023	SRS17567779	Chabuka, et al. BioRxiv 2023	background	TRUE	FALSE	1/15/23	2023	Africa	Malawi	MWI	Central	T15
Africa|MWI|SRS17567781|T15|2023-01-01		Africa|MWI|SRS17567781|UND|2023	SRS17567781	Chabuka, et al. BioRxiv 2023	background	TRUE	FALSE	1/14/23	2023	Africa	Malawi	MWI	Central	T15
Africa|MWI|SRS17567777|T15|2023-01-01		Africa|MWI|SRS17567777|UND|2023	SRS17567777	Chabuka, et al. BioRxiv 2023	background	TRUE	FALSE	1/13/23	2023	Africa	Malawi	MWI	Central	T15
Africa|MWI|SRS17567778|T15|2023-01-01		Africa|MWI|SRS17567778|UND|2023	SRS17567778	Chabuka, et al. BioRxiv 2023	background	TRUE	FALSE	1/12/23	2023	Africa	Malawi	MWI	Central	T15
Africa|MWI|SRS17567774|T15|2023-01-01		Africa|MWI|SRS17567774|UND|2023	SRS17567774	Chabuka, et al. BioRxiv 2023	background	TRUE	TRUE	1/10/23	2023	Africa	Malawi	MWI	Central	T15
Africa|MWI|SRS17567775|T15|2023-01-01		Africa|MWI|SRS17567775|UND|2023	SRS17567775	Chabuka, et al. BioRxiv 2023	background	TRUE	FALSE	1/9/23	2023	Africa	Malawi	MWI	Central	T15
Africa|MWI|SRS17567753|T15|2023-01-01		Africa|MWI|SRS17567753|UND|2023	SRS17567753	Chabuka, et al. BioRxiv 2023	background	TRUE	FALSE	1/8/23	2023	Africa	Malawi	MWI	Southern	T15
Africa|MWI|SRS17567752|T15|2023-01-01		Africa|MWI|SRS17567752|UND|2023	SRS17567752	Chabuka, et al. BioRxiv 2023	background	TRUE	FALSE	1/7/23	2023	Africa	Malawi	MWI	Southern	T15
Africa|MWI|SRS17567750|T15|2023-01-01		Africa|MWI|SRS17567750|UND|2023	SRS17567750	Chabuka, et al. BioRxiv 2023	background	TRUE	FALSE	1/6/23	2023	Africa	Malawi	MWI	Southern	T15
Africa|MWI|SRS17567751|T15|2023-01-01		Africa|MWI|SRS17567751|UND|2023	SRS17567751	Chabuka, et al. BioRxiv 2023	background	TRUE	FALSE	1/4/23	2023	Africa	Malawi	MWI	Southern	T15
Africa|MWI|SRS17567749|T15|2023-01-01		Africa|MWI|SRS17567749|UND|2023	SRS17567749	Chabuka, et al. BioRxiv 2023	background	TRUE	FALSE	1/3/23	2023	Africa	Malawi	MWI	Southern	T15
Africa|MWI|SRS17567743|T15|2022-01-01		Africa|MWI|SRS17567743|UND|2022	SRS17567743	Chabuka, et al. BioRxiv 2023	background	TRUE	FALSE	12/31/22	2022	Africa	Malawi	MWI	Southern	T15
Africa|MWI|SRS17567745|T15|2022-01-01		Africa|MWI|SRS17567745|UND|2022	SRS17567745	Chabuka, et al. BioRxiv 2023	background	TRUE	FALSE	12/30/22	2022	Africa	Malawi	MWI	Southern	T15
Africa|MWI|SRS17567740|T15|2022-01-01		Africa|MWI|SRS17567740|UND|2022	SRS17567740	Chabuka, et al. BioRxiv 2023	background	TRUE	FALSE	12/29/22	2022	Africa	Malawi	MWI	Southern	T15
Africa|MWI|SRS17567742|T15|2022-01-01		Africa|MWI|SRS17567742|UND|2022	SRS17567742	Chabuka, et al. BioRxiv 2023	background	TRUE	FALSE	12/28/22	2022	Africa	Malawi	MWI	Southern	T15
Africa|MWI|SRS17567737|T15|2022-01-01		Africa|MWI|SRS17567737|UND|2022	SRS17567737	Chabuka, et al. BioRxiv 2023	background	TRUE	FALSE	12/26/22	2022	Africa	Malawi	MWI	Southern	T15
Africa|MWI|SRS17567736|T15|2022-01-01		Africa|MWI|SRS17567736|UND|2022	SRS17567736	Chabuka, et al. BioRxiv 2023	background	TRUE	FALSE	12/25/22	2022	Africa	Malawi	MWI	Southern	T15
Africa|MWI|SRS17567735|T15|2022-01-01		Africa|MWI|SRS17567735|UND|2022	SRS17567735	Chabuka, et al. BioRxiv 2023	background	TRUE	FALSE	12/23/22	2022	Africa	Malawi	MWI	Southern	T15
Africa|MWI|SRS17567734|T15|2022-01-01		Africa|MWI|SRS17567734|UND|2022	SRS17567734	Chabuka, et al. BioRxiv 2023	background	TRUE	FALSE	12/22/22	2022	Africa	Malawi	MWI	Southern	T15
Africa|MWI|SRS17567733|T15|2022-01-01		Africa|MWI|SRS17567733|UND|2022	SRS17567733	Chabuka, et al. BioRxiv 2023	background	TRUE	FALSE	12/20/22	2022	Africa	Malawi	MWI	Southern	T15
Africa|MWI|SRS17567773|T15|2022-01-01		Africa|MWI|SRS17567773|UND|2022	SRS17567773	Chabuka, et al. BioRxiv 2023	background	TRUE	FALSE	12/19/22	2022	Africa	Malawi	MWI	Southern	T15
Africa|MWI|SRS17567772|T15|2022-01-01		Africa|MWI|SRS17567772|UND|2022	SRS17567772	Chabuka, et al. BioRxiv 2023	background	TRUE	FALSE	12/18/22	2022	Africa	Malawi	MWI	Southern	T15
Africa|MWI|SRS17567769|T15|2022-01-01		Africa|MWI|SRS17567769|UND|2022	SRS17567769	Chabuka, et al. BioRxiv 2023	background	TRUE	FALSE	12/17/22	2022	Africa	Malawi	MWI	Southern	T15
Africa|MWI|SRS17567763|T15|2022-01-01		Africa|MWI|SRS17567763|UND|2022	SRS17567763	Chabuka, et al. BioRxiv 2023	background	TRUE	FALSE	12/16/22	2022	Africa	Malawi	MWI	Southern	T15
Africa|MWI|SRS17567783|T15|2022-01-01		Africa|MWI|SRS17567783|UND|2022	SRS17567783	Chabuka, et al. BioRxiv 2023	background	TRUE	FALSE	12/14/22	2022	Africa	Malawi	MWI	Southern	T15
Africa|MWI|SRS17567756|T15|2022-01-01		Africa|MWI|SRS17567756|UND|2022	SRS17567756	Chabuka, et al. BioRxiv 2023	background	TRUE	FALSE	12/13/22	2022	Africa	Malawi	MWI	Southern	T15
Africa|MWI|SRS17567732|T15|2022-01-01		Africa|MWI|SRS17567732|UND|2022	SRS17567732	Chabuka, et al. BioRxiv 2023	background	TRUE	TRUE	12/11/22	2022	Africa	Malawi	MWI	Southern	T15
Africa|MWI|SRS17567731|T15|2022-01-01		Africa|MWI|SRS17567731|UND|2022	SRS17567731	Chabuka, et al. BioRxiv 2023	background	TRUE	FALSE	12/10/22	2022	Africa	Malawi	MWI	Southern	T15
Africa|MOZ|ACHZ00000000|T8|2004-01-01		Africa|MOZ|ACHZ00000000|T8|2004	ACHZ00000000	Chun et al. PNAS 2009	background	FALSE	FALSE	1/1/04	2004	Africa	Mozambique	MOZ		T8	FALSE
Asia|BGD|ACVW00000000|UNK|2002-01-01		Asia|BGD|ACVW00000000|UNK|2002	ACVW00000000	Chun et al. PNAS 2009	background	TRUE	FALSE	1/1/02	2002	Asia	Bangladesh	BGD		UNK	FALSE
Asia|BGD|CP001485/CP001486|UNK|1994-01-01		Asia|BGD|CP001485/CP001486|UNK|1994	CP001485/CP001486	Chun et al. PNAS 2009	background	FALSE	FALSE	1/1/94	1994	Asia	Bangladesh	BGD		UNK	FALSE
Asia|IND|AAKF03000000|UNK|1992-01-01		Asia|IND|AAKF03000000|UNK|1992	AAKF03000000	Chun et al. PNAS 2009	background	FALSE	FALSE	1/1/92	1992	Asia	India	IND		UNK	FALSE
Africa|KEN|ACHX00000000|T5|1985-01-01		Africa|KEN|ACHX00000000|T5|1985	ACHX00000000	Chun et al. PNAS 2009	background	FALSE	FALSE	1/1/85	1985	Africa	Kenya	KEN		T5	TRUE
America|CHL|ERR576950|T2|1991-01-01		America|CHL|ERR576950|T2|1991	ERR576950	Didelot et al. PLoS Genetics 2015	background	FALSE	FALSE	1/1/91	1991	America	Chile	CHL		T2	FALSE
Asia|CHN|ERR576951|UNK|2001-01-01		Asia|CHN|ERR576951|UNK|2001	ERR576951	Didelot et al. PLoS Genetics 2015	background	FALSE	FALSE	1/1/01	2001	Asia	China	CHN		UNK	FALSE
Asia|THA|ERR576970|UNK|1990-01-01		Asia|THA|ERR576970|UNK|1990	ERR576970	Didelot et al. PLoS Genetics 2015	background	FALSE	FALSE	1/1/90	1990	Asia	Thailand	THA		UNK	FALSE
Asia|CHN|ERR576971|UNK|1961-01-01		Asia|CHN|ERR576971|UNK|1961	ERR576971	Didelot et al. PLoS Genetics 2015	background	FALSE	FALSE	1/1/61	1961	Asia	China	CHN		UNK	FALSE
Asia|CHN|ERR576972|UNK|1961-01-01		Asia|CHN|ERR576972|UNK|1961	ERR576972	Didelot et al. PLoS Genetics 2015	background	FALSE	FALSE	1/1/61	1961	Asia	China	CHN		UNK	FALSE
America|PER|ERR576973|T2|1991-01-01		America|PER|ERR576973|T2|1991	ERR576973	Didelot et al. PLoS Genetics 2015	background	FALSE	FALSE	1/1/91	1991	America	Peru	PER		T2	FALSE
Asia|CHN|ERR576974|UNK|2010-01-01		Asia|CHN|ERR576974|UNK|2010	ERR576974	Didelot et al. PLoS Genetics 2015	background	TRUE	FALSE	1/1/10	2010	Asia	China	CHN		UNK	FALSE
Asia|CHN|ERR576975|UNK|2001-01-01		Asia|CHN|ERR576975|UNK|2001	ERR576975	Didelot et al. PLoS Genetics 2015	background	FALSE	FALSE	1/1/01	2001	Asia	China	CHN		UNK	FALSE
Asia|CHN|ERR576976|UNK|1998-01-01		Asia|CHN|ERR576976|UNK|1998	ERR576976	Didelot et al. PLoS Genetics 2015	background	FALSE	FALSE	1/1/98	1998	Asia	China	CHN		UNK	FALSE
Asia|CHN|ERR576977|UNK|1993-01-01		Asia|CHN|ERR576977|UNK|1993	ERR576977	Didelot et al. PLoS Genetics 2015	background	FALSE	FALSE	1/1/93	1993	Asia	China	CHN		UNK	FALSE
Africa|MRT|ERR576978|T1|1986-01-01		Africa|MRT|ERR576978|T1|1986	ERR576978	Didelot et al. PLoS Genetics 2015	background	FALSE	FALSE	1/1/86	1986	Africa	Mauritania	MRT		T1	FALSE
Asia|CHN|ERR576979|UNK|1964-01-01		Asia|CHN|ERR576979|UNK|1964	ERR576979	Didelot et al. PLoS Genetics 2015	background	FALSE	FALSE	1/1/64	1964	Asia	China	CHN		UNK	FALSE
Asia|CHN|ERR576980|UNK|1963-01-01		Asia|CHN|ERR576980|UNK|1963	ERR576980	Didelot et al. PLoS Genetics 2015	background	FALSE	FALSE	1/1/63	1963	Asia	China	CHN		UNK	FALSE
Asia|IDN|ERR576981|UNK|1961-01-01		Asia|IDN|ERR576981|UNK|1961	ERR576981	Didelot et al. PLoS Genetics 2015	background	FALSE	FALSE	1/1/61	1961	Asia	Indonesia	IDN		UNK	FALSE
Asia|IDN|ERR576982|UNK|1961-01-01		Asia|IDN|ERR576982|UNK|1961	ERR576982	Didelot et al. PLoS Genetics 2015	background	FALSE	FALSE	1/1/61	1961	Asia	Indonesia	IDN		UNK	FALSE
Asia|IDN|ERR576983|UNK|1961-01-01		Asia|IDN|ERR576983|UNK|1961	ERR576983	Didelot et al. PLoS Genetics 2015	background	FALSE	FALSE	1/1/61	1961	Asia	Indonesia	IDN		UNK	FALSE
Asia|CHN|ERR576984|UNK|1999-01-01		Asia|CHN|ERR576984|UNK|1999	ERR576984	Didelot et al. PLoS Genetics 2015	background	FALSE	FALSE	1/1/99	1999	Asia	China	CHN		UNK	FALSE
Asia|CHN|ERR576985|UNK|1994-01-01		Asia|CHN|ERR576985|UNK|1994	ERR576985	Didelot et al. PLoS Genetics 2015	background	FALSE	FALSE	1/1/94	1994	Asia	China	CHN		UNK	FALSE
Asia|CHN|ERR576986|UNK|1993-01-01		Asia|CHN|ERR576986|UNK|1993	ERR576986	Didelot et al. PLoS Genetics 2015	background	FALSE	FALSE	1/1/93	1993	Asia	China	CHN		UNK	FALSE
Asia|CHN|ERR576987|UNK|1988-01-01		Asia|CHN|ERR576987|UNK|1988	ERR576987	Didelot et al. PLoS Genetics 2015	background	FALSE	FALSE	1/1/88	1988	Asia	China	CHN		UNK	FALSE
Asia|CHN|ERR576988|UNK|1984-01-01		Asia|CHN|ERR576988|UNK|1984	ERR576988	Didelot et al. PLoS Genetics 2015	background	FALSE	FALSE	1/1/84	1984	Asia	China	CHN		UNK	FALSE
Asia|CHN|ERR576995|UNK|1983-01-01		Asia|CHN|ERR576995|UNK|1983	ERR576995	Didelot et al. PLoS Genetics 2015	background	FALSE	FALSE	1/1/83	1983	Asia	China	CHN		UNK	FALSE
Asia|CHN|ERR576996|UNK|1983-01-01		Asia|CHN|ERR576996|UNK|1983	ERR576996	Didelot et al. PLoS Genetics 2015	background	FALSE	FALSE	1/1/83	1983	Asia	China	CHN		UNK	FALSE
Asia|CHN|ERR577139|UNK|1982-01-01		Asia|CHN|ERR577139|UNK|1982	ERR577139	Didelot et al. PLoS Genetics 2015	background	FALSE	FALSE	1/1/82	1982	Asia	China	CHN		UNK	FALSE
Asia|CHN|ERR577140|UNK|1981-01-01		Asia|CHN|ERR577140|UNK|1981	ERR577140	Didelot et al. PLoS Genetics 2015	background	FALSE	FALSE	1/1/81	1981	Asia	China	CHN		UNK	FALSE
Asia|CHN|ERR577141|UNK|1980-01-01		Asia|CHN|ERR577141|UNK|1980	ERR577141	Didelot et al. PLoS Genetics 2015	background	FALSE	FALSE	1/1/80	1980	Asia	China	CHN		UNK	FALSE
Asia|CHN|ERR577142|UNK|1979-01-01		Asia|CHN|ERR577142|UNK|1979	ERR577142	Didelot et al. PLoS Genetics 2015	background	FALSE	FALSE	1/1/79	1979	Asia	China	CHN		UNK	FALSE
Asia|CHN|ERR577143|UNK|1978-01-01		Asia|CHN|ERR577143|UNK|1978	ERR577143	Didelot et al. PLoS Genetics 2015	background	FALSE	FALSE	1/1/78	1978	Asia	China	CHN		UNK	FALSE
Asia|CHN|ERR579049|UNK|1977-01-01		Asia|CHN|ERR579049|UNK|1977	ERR579049	Didelot et al. PLoS Genetics 2015	background	FALSE	FALSE	1/1/77	1977	Asia	China	CHN		UNK	FALSE
Asia|CHN|ERR579050|UNK|1974-01-01		Asia|CHN|ERR579050|UNK|1974	ERR579050	Didelot et al. PLoS Genetics 2015	background	FALSE	FALSE	1/1/74	1974	Asia	China	CHN		UNK	FALSE
Asia|CHN|ERR579051|UNK|1973-01-01		Asia|CHN|ERR579051|UNK|1973	ERR579051	Didelot et al. PLoS Genetics 2015	background	FALSE	FALSE	1/1/73	1973	Asia	China	CHN		UNK	FALSE
Asia|CHN|ERR579052|UNK|1969-01-01		Asia|CHN|ERR579052|UNK|1969	ERR579052	Didelot et al. PLoS Genetics 2015	background	FALSE	FALSE	1/1/69	1969	Asia	China	CHN		UNK	FALSE
Asia|CHN|ERR579053|UNK|1965-01-01		Asia|CHN|ERR579053|UNK|1965	ERR579053	Didelot et al. PLoS Genetics 2015	background	FALSE	FALSE	1/1/65	1965	Asia	China	CHN		UNK	FALSE
Asia|CHN|ERR579054|UNK|1964-01-01		Asia|CHN|ERR579054|UNK|1964	ERR579054	Didelot et al. PLoS Genetics 2015	background	FALSE	FALSE	1/1/64	1964	Asia	China	CHN		UNK	FALSE
Asia|CHN|ERR579055|UNK|1962-01-01		Asia|CHN|ERR579055|UNK|1962	ERR579055	Didelot et al. PLoS Genetics 2015	background	FALSE	FALSE	1/1/62	1962	Asia	China	CHN		UNK	FALSE
Asia|CHN|ERR579056|UNK|1966-01-01		Asia|CHN|ERR579056|UNK|1966	ERR579056	Didelot et al. PLoS Genetics 2015	background	FALSE	FALSE	1/1/66	1966	Asia	China	CHN		UNK	FALSE
Asia|CHN|ERR579057|UNK|1961-01-01		Asia|CHN|ERR579057|UNK|1961	ERR579057	Didelot et al. PLoS Genetics 2015	background	FALSE	FALSE	1/1/61	1961	Asia	China	CHN		UNK	FALSE
Asia|CHN|ERR579058|UNK|1961-01-01		Asia|CHN|ERR579058|UNK|1961	ERR579058	Didelot et al. PLoS Genetics 2015	background	FALSE	FALSE	1/1/61	1961	Asia	China	CHN		UNK	FALSE
Asia|CHN|ERR579059|UNK|1961-01-01		Asia|CHN|ERR579059|UNK|1961	ERR579059	Didelot et al. PLoS Genetics 2015	background	FALSE	FALSE	1/1/61	1961	Asia	China	CHN		UNK	FALSE
Asia|CHN|ERR579060|UNK|1961-01-01		Asia|CHN|ERR579060|UNK|1961	ERR579060	Didelot et al. PLoS Genetics 2015	background	FALSE	FALSE	1/1/61	1961	Asia	China	CHN		UNK	FALSE
Asia|CHN|ERR579061|UNK|1988-01-01		Asia|CHN|ERR579061|UNK|1988	ERR579061	Didelot et al. PLoS Genetics 2015	background	FALSE	FALSE	1/1/88	1988	Asia	China	CHN		UNK	FALSE
Asia|CHN|ERR579062|UNK|1979-01-01		Asia|CHN|ERR579062|UNK|1979	ERR579062	Didelot et al. PLoS Genetics 2015	background	FALSE	FALSE	1/1/79	1979	Asia	China	CHN		UNK	FALSE
Asia|CHN|ERR579063|UNK|1964-01-01		Asia|CHN|ERR579063|UNK|1964	ERR579063	Didelot et al. PLoS Genetics 2015	background	FALSE	FALSE	1/1/64	1964	Asia	China	CHN		UNK	FALSE
Asia|CHN|ERR579064|UNK|1987-01-01		Asia|CHN|ERR579064|UNK|1987	ERR579064	Didelot et al. PLoS Genetics 2015	background	FALSE	FALSE	1/1/87	1987	Asia	China	CHN		UNK	FALSE
Asia|CHN|ERR579065|UNK|1981-01-01		Asia|CHN|ERR579065|UNK|1981	ERR579065	Didelot et al. PLoS Genetics 2015	background	FALSE	FALSE	1/1/81	1981	Asia	China	CHN		UNK	FALSE
Asia|CHN|ERR579066|UNK|1962-01-01		Asia|CHN|ERR579066|UNK|1962	ERR579066	Didelot et al. PLoS Genetics 2015	background	FALSE	FALSE	1/1/62	1962	Asia	China	CHN		UNK	FALSE
Asia|CHN|ERR579067|UNK|1986-01-01		Asia|CHN|ERR579067|UNK|1986	ERR579067	Didelot et al. PLoS Genetics 2015	background	FALSE	FALSE	1/1/86	1986	Asia	China	CHN		UNK	FALSE
Asia|CHN|ERR579068|UNK|1995-01-01		Asia|CHN|ERR579068|UNK|1995	ERR579068	Didelot et al. PLoS Genetics 2015	background	FALSE	FALSE	1/1/95	1995	Asia	China	CHN		UNK	FALSE
Asia|CHN|ERR579069|UNK|1998-01-01		Asia|CHN|ERR579069|UNK|1998	ERR579069	Didelot et al. PLoS Genetics 2015	background	FALSE	FALSE	1/1/98	1998	Asia	China	CHN		UNK	FALSE
Asia|CHN|ERR579070|UNK|1989-01-01		Asia|CHN|ERR579070|UNK|1989	ERR579070	Didelot et al. PLoS Genetics 2015	background	FALSE	FALSE	1/1/89	1989	Asia	China	CHN		UNK	FALSE
Asia|CHN|ERR579072|UNK|1980-01-01		Asia|CHN|ERR579072|UNK|1980	ERR579072	Didelot et al. PLoS Genetics 2015	background	FALSE	FALSE	1/1/80	1980	Asia	China	CHN		UNK	FALSE
Asia|CHN|ERR579073|UNK|1996-01-01		Asia|CHN|ERR579073|UNK|1996	ERR579073	Didelot et al. PLoS Genetics 2015	background	FALSE	FALSE	1/1/96	1996	Asia	China	CHN		UNK	FALSE
Asia|CHN|ERR579074|UNK|1978-01-01		Asia|CHN|ERR579074|UNK|1978	ERR579074	Didelot et al. PLoS Genetics 2015	background	FALSE	FALSE	1/1/78	1978	Asia	China	CHN		UNK	FALSE
Asia|CHN|ERR579075|UNK|2008-01-01		Asia|CHN|ERR579075|UNK|2008	ERR579075	Didelot et al. PLoS Genetics 2015	background	TRUE	TRUE	1/1/08	2008	Asia	China	CHN		UNK	FALSE
Asia|CHN|ERR579076|UNK|2000-01-01		Asia|CHN|ERR579076|UNK|2000	ERR579076	Didelot et al. PLoS Genetics 2015	background	FALSE	FALSE	1/1/00	2000	Asia	China	CHN		UNK	FALSE
Asia|CHN|ERR579077|UNK|1998-01-01		Asia|CHN|ERR579077|UNK|1998	ERR579077	Didelot et al. PLoS Genetics 2015	background	FALSE	FALSE	1/1/98	1998	Asia	China	CHN		UNK	FALSE
Asia|CHN|ERR579078|UNK|1997-01-01		Asia|CHN|ERR579078|UNK|1997	ERR579078	Didelot et al. PLoS Genetics 2015	background	FALSE	FALSE	1/1/97	1997	Asia	China	CHN		UNK	FALSE
Asia|CHN|ERR579079|UNK|1993-01-01		Asia|CHN|ERR579079|UNK|1993	ERR579079	Didelot et al. PLoS Genetics 2015	background	FALSE	FALSE	1/1/93	1993	Asia	China	CHN		UNK	FALSE
Asia|CHN|ERR579080|UNK|1992-01-01		Asia|CHN|ERR579080|UNK|1992	ERR579080	Didelot et al. PLoS Genetics 2015	background	FALSE	FALSE	1/1/92	1992	Asia	China	CHN		UNK	FALSE
Asia|CHN|ERR579081|UNK|1991-01-01		Asia|CHN|ERR579081|UNK|1991	ERR579081	Didelot et al. PLoS Genetics 2015	background	FALSE	FALSE	1/1/91	1991	Asia	China	CHN		UNK	FALSE
Asia|CHN|ERR579082|UNK|1990-01-01		Asia|CHN|ERR579082|UNK|1990	ERR579082	Didelot et al. PLoS Genetics 2015	background	FALSE	FALSE	1/1/90	1990	Asia	China	CHN		UNK	FALSE
Asia|CHN|ERR579083|UNK|1979-01-01		Asia|CHN|ERR579083|UNK|1979	ERR579083	Didelot et al. PLoS Genetics 2015	background	FALSE	FALSE	1/1/79	1979	Asia	China	CHN		UNK	FALSE
Asia|CHN|ERR579085|UNK|2002-01-01		Asia|CHN|ERR579085|UNK|2002	ERR579085	Didelot et al. PLoS Genetics 2015	background	FALSE	FALSE	1/1/02	2002	Asia	China	CHN		UNK	FALSE
Asia|CHN|ERR579086|UNK|2001-01-01		Asia|CHN|ERR579086|UNK|2001	ERR579086	Didelot et al. PLoS Genetics 2015	background	FALSE	FALSE	1/1/01	2001	Asia	China	CHN		UNK	FALSE
Asia|CHN|ERR579087|UNK|1978-01-01		Asia|CHN|ERR579087|UNK|1978	ERR579087	Didelot et al. PLoS Genetics 2015	background	FALSE	FALSE	1/1/78	1978	Asia	China	CHN		UNK	FALSE
Asia|CHN|ERR579088|UNK|1984-01-01		Asia|CHN|ERR579088|UNK|1984	ERR579088	Didelot et al. PLoS Genetics 2015	background	FALSE	FALSE	1/1/84	1984	Asia	China	CHN		UNK	FALSE
Asia|CHN|ERR579089|UNK|2005-01-01		Asia|CHN|ERR579089|UNK|2005	ERR579089	Didelot et al. PLoS Genetics 2015	background	TRUE	FALSE	1/1/05	2005	Asia	China	CHN		UNK	FALSE
Asia|CHN|ERR579090|UNK|2008-01-01		Asia|CHN|ERR579090|UNK|2008	ERR579090	Didelot et al. PLoS Genetics 2015	background	TRUE	FALSE	1/1/08	2008	Asia	China	CHN		UNK	FALSE
Asia|CHN|ERR579091|UNK|2000-01-01		Asia|CHN|ERR579091|UNK|2000	ERR579091	Didelot et al. PLoS Genetics 2015	background	FALSE	FALSE	1/1/00	2000	Asia	China	CHN		UNK	FALSE
Asia|CHN|ERR579092|UNK|1998-01-01		Asia|CHN|ERR579092|UNK|1998	ERR579092	Didelot et al. PLoS Genetics 2015	background	FALSE	FALSE	1/1/98	1998	Asia	China	CHN		UNK	FALSE
Asia|CHN|ERR579093|UNK|1998-01-01		Asia|CHN|ERR579093|UNK|1998	ERR579093	Didelot et al. PLoS Genetics 2015	background	FALSE	FALSE	1/1/98	1998	Asia	China	CHN		UNK	FALSE
Asia|CHN|ERR579114|UNK|1998-01-01		Asia|CHN|ERR579114|UNK|1998	ERR579114	Didelot et al. PLoS Genetics 2015	background	FALSE	FALSE	1/1/98	1998	Asia	China	CHN		UNK	FALSE
Asia|CHN|ERR579309|UNK|2001-01-01		Asia|CHN|ERR579309|UNK|2001	ERR579309	Didelot et al. PLoS Genetics 2015	background	FALSE	FALSE	1/1/01	2001	Asia	China	CHN		UNK	FALSE
Asia|CHN|ERR579311|UNK|1994-01-01		Asia|CHN|ERR579311|UNK|1994	ERR579311	Didelot et al. PLoS Genetics 2015	background	FALSE	FALSE	1/1/94	1994	Asia	China	CHN		UNK	FALSE
Asia|CHN|ERR579313|UNK|2001-01-01		Asia|CHN|ERR579313|UNK|2001	ERR579313	Didelot et al. PLoS Genetics 2015	background	FALSE	FALSE	1/1/01	2001	Asia	China	CHN		UNK	FALSE
Asia|CHN|ERR579919|UNK|1985-01-01		Asia|CHN|ERR579919|UNK|1985	ERR579919	Didelot et al. PLoS Genetics 2015	background	FALSE	FALSE	1/1/85	1985	Asia	China	CHN		UNK	FALSE
Asia|CHN|ERR579986|UNK|1994-01-01		Asia|CHN|ERR579986|UNK|1994	ERR579986	Didelot et al. PLoS Genetics 2015	background	FALSE	FALSE	1/1/94	1994	Asia	China	CHN		UNK	FALSE
America|PER|ERR580006|T2|1991-01-01		America|PER|ERR580006|T2|1991	ERR580006	Didelot et al. PLoS Genetics 2015	background	FALSE	FALSE	1/1/91	1991	America	Peru	PER		T2	FALSE
America|BOL|ERR976488|T2|1991-01-01		America|BOL|ERR976488|T2|1991	ERR976488	Domman et al. Science 2017	background	FALSE	FALSE	1/1/91	1991	America	Bolivia	BOL		T2	FALSE
America|BRA|ERR976489|T2|1991-01-01		America|BRA|ERR976489|T2|1991	ERR976489	Domman et al. Science 2017	background	FALSE	FALSE	1/1/91	1991	America	Brazil	BRA		T2	FALSE
America|BRA|ERR976492|T2|1991-01-01		America|BRA|ERR976492|T2|1991	ERR976492	Domman et al. Science 2017	background	FALSE	FALSE	1/1/91	1991	America	Brazil	BRA		T2	FALSE
America|BRA|ERR976493|T2|1992-01-01		America|BRA|ERR976493|T2|1992	ERR976493	Domman et al. Science 2017	background	FALSE	FALSE	1/1/92	1992	America	Brazil	BRA		T2	FALSE
America|BOL|ERR976494|T2|1992-01-01		America|BOL|ERR976494|T2|1992	ERR976494	Domman et al. Science 2017	background	FALSE	FALSE	1/1/92	1992	America	Bolivia	BOL		T2	FALSE
America|BOL|ERR976495|T2|1992-01-01		America|BOL|ERR976495|T2|1992	ERR976495	Domman et al. Science 2017	background	FALSE	FALSE	1/1/92	1992	America	Bolivia	BOL		T2	FALSE
America|BOL|ERR976496|T2|1992-01-01		America|BOL|ERR976496|T2|1992	ERR976496	Domman et al. Science 2017	background	FALSE	FALSE	1/1/92	1992	America	Bolivia	BOL		T2	FALSE
America|BOL|ERR976497|T2|1991-01-01		America|BOL|ERR976497|T2|1991	ERR976497	Domman et al. Science 2017	background	FALSE	FALSE	1/1/91	1991	America	Bolivia	BOL		T2	FALSE
America|MEX|ERR042754|UNK|1992-01-01		America|MEX|ERR042754|UNK|1992	ERR042754	Domman et al. Science 2017	background	FALSE	FALSE	1/1/92	1992	America	Mexico	MEX		UNK	FALSE
America|MEX|ERR044791|UNK|1997-01-01		America|MEX|ERR044791|UNK|1997	ERR044791	Domman et al. Science 2017	background	FALSE	FALSE	1/1/97	1997	America	Mexico	MEX		UNK	FALSE
America|MEX|ERR044779|UNK|1991-01-01		America|MEX|ERR044779|UNK|1991	ERR044779	Domman et al. Science 2017	background	FALSE	FALSE	1/1/91	1991	America	Mexico	MEX		UNK	FALSE
America|MEX|ERR044781|UNK|1991-01-01		America|MEX|ERR044781|UNK|1991	ERR044781	Domman et al. Science 2017	background	FALSE	FALSE	1/1/91	1991	America	Mexico	MEX		UNK	FALSE
America|MEX|ERR044783|UNK|1992-01-01		America|MEX|ERR044783|UNK|1992	ERR044783	Domman et al. Science 2017	background	FALSE	FALSE	1/1/92	1992	America	Mexico	MEX		UNK	FALSE
America|MEX|ERR044785|UNK|1993-01-01		America|MEX|ERR044785|UNK|1993	ERR044785	Domman et al. Science 2017	background	FALSE	FALSE	1/1/93	1993	America	Mexico	MEX		UNK	FALSE
America|MEX|ERR044786|UNK|1993-01-01		America|MEX|ERR044786|UNK|1993	ERR044786	Domman et al. Science 2017	background	FALSE	FALSE	1/1/93	1993	America	Mexico	MEX		UNK	FALSE
America|MEX|ERR108516|UNK|1998-01-01		America|MEX|ERR108516|UNK|1998	ERR108516	Domman et al. Science 2017	background	FALSE	FALSE	1/1/98	1998	America	Mexico	MEX		UNK	FALSE
America|MEX|ERR108517|UNK|1999-01-01		America|MEX|ERR108517|UNK|1999	ERR108517	Domman et al. Science 2017	background	FALSE	FALSE	1/1/99	1999	America	Mexico	MEX		UNK	FALSE
America|MEX|ERR108537|T2|2006-01-01		America|MEX|ERR108537|T2|2006	ERR108537	Domman et al. Science 2017	background	FALSE	FALSE	1/1/06	2006	America	Mexico	MEX		T2	FALSE
America|MEX|ERR108518|UNK|1999-01-01		America|MEX|ERR108518|UNK|1999	ERR108518	Domman et al. Science 2017	background	FALSE	FALSE	1/1/99	1999	America	Mexico	MEX		UNK	FALSE
America|MEX|ERR108522|UNK|2000-01-01		America|MEX|ERR108522|UNK|2000	ERR108522	Domman et al. Science 2017	background	FALSE	FALSE	1/1/00	2000	America	Mexico	MEX		UNK	FALSE
America|MEX|ERR163242|UNK|1994-01-01		America|MEX|ERR163242|UNK|1994	ERR163242	Domman et al. Science 2017	background	FALSE	FALSE	1/1/94	1994	America	Mexico	MEX		UNK	FALSE
America|MEX|ERR163243|UNK|1995-01-01		America|MEX|ERR163243|UNK|1995	ERR163243	Domman et al. Science 2017	background	FALSE	FALSE	1/1/95	1995	America	Mexico	MEX		UNK	FALSE
America|MEX|ERR163244|UNK|1995-01-01		America|MEX|ERR163244|UNK|1995	ERR163244	Domman et al. Science 2017	background	FALSE	FALSE	1/1/95	1995	America	Mexico	MEX		UNK	FALSE
America|MEX|ERR163240|UNK|1993-01-01		America|MEX|ERR163240|UNK|1993	ERR163240	Domman et al. Science 2017	background	FALSE	FALSE	1/1/93	1993	America	Mexico	MEX		UNK	FALSE
America|MEX|ERR163241|UNK|1994-01-01		America|MEX|ERR163241|UNK|1994	ERR163241	Domman et al. Science 2017	background	FALSE	FALSE	1/1/94	1994	America	Mexico	MEX		UNK	FALSE
America|GUF|ERR1879554|T2|1993-01-01		America|GUF|ERR1879554|T2|1993	ERR1879554	Domman et al. Science 2017	background	FALSE	FALSE	1/1/93	1993	America	French Guiana	GUF		T2	FALSE
America|GUF|ERR1879578|T2|1994-01-01		America|GUF|ERR1879578|T2|1994	ERR1879578	Domman et al. Science 2017	background	FALSE	FALSE	1/1/94	1994	America	French Guiana	GUF		T2	FALSE
America|ECU|ERR1879579|T2|1995-01-01		America|ECU|ERR1879579|T2|1995	ERR1879579	Domman et al. Science 2017	background	FALSE	FALSE	1/1/95	1995	America	Ecuador	ECU		T2	FALSE
Africa|CMR|SRS7416455|T12|2018-01-01		Africa|CMR|SRS7416455|T12|2018	SRS7416455	Ekeng et al. eLife 2021	background	TRUE	FALSE	6/27/18	2018	Africa	Cameroon	CMR	Nord	T12
Africa|CMR|SRS7416456|T12|2018-01-01		Africa|CMR|SRS7416456|T12|2018	SRS7416456	Ekeng et al. eLife 2021	background	TRUE	FALSE	5/18/18	2018	Africa	Cameroon	CMR	Nord	T12
Africa|CMR|SRS7416467|T12|2018-01-01		Africa|CMR|SRS7416467|T12|2018	SRS7416467	Ekeng et al. eLife 2021	background	TRUE	FALSE	8/22/18	2018	Africa	Cameroon	CMR	Nord	T12
Africa|CMR|SRS7416478|T12|2018-01-01		Africa|CMR|SRS7416478|T12|2018	SRS7416478	Ekeng et al. eLife 2021	background	TRUE	FALSE	7/20/18	2018	Africa	Cameroon	CMR	Nord	T12
Africa|CMR|SRS7416489|T12|2018-01-01		Africa|CMR|SRS7416489|T12|2018	SRS7416489	Ekeng et al. eLife 2021	background	TRUE	FALSE	8/28/18	2018	Africa	Cameroon	CMR	Nord	T12
Africa|CMR|SRS7416496|T12|2018-01-01		Africa|CMR|SRS7416496|T12|2018	SRS7416496	Ekeng et al. eLife 2021	background	TRUE	FALSE	9/10/18	2018	Africa	Cameroon	CMR	Nord	T12
Africa|CMR|SRS7416497|T12|2018-01-01		Africa|CMR|SRS7416497|T12|2018	SRS7416497	Ekeng et al. eLife 2021	background	TRUE	FALSE	7/10/18	2018	Africa	Cameroon	CMR	Centre	T12
Africa|CMR|SRS7416498|T12|2018-01-01		Africa|CMR|SRS7416498|T12|2018	SRS7416498	Ekeng et al. eLife 2021	background	TRUE	FALSE	7/27/18	2018	Africa	Cameroon	CMR	Centre	T12
Africa|CMR|SRS7416499|T12|2018-01-01		Africa|CMR|SRS7416499|T12|2018	SRS7416499	Ekeng et al. eLife 2021	background	TRUE	FALSE	9/4/18	2018	Africa	Cameroon	CMR	Littoral	T12
Africa|CMR|SRS7416500|T12|2018-01-01		Africa|CMR|SRS7416500|T12|2018	SRS7416500	Ekeng et al. eLife 2021	background	TRUE	FALSE	9/16/18	2018	Africa	Cameroon	CMR	Littoral	T12
Africa|CMR|SRS7416457|T12|2018-01-01		Africa|CMR|SRS7416457|T12|2018	SRS7416457	Ekeng et al. eLife 2021	background	TRUE	FALSE	9/17/19	2018	Africa	Cameroon	CMR	Littoral	T12
Africa|CMR|SRS7416458|T12|2019-01-01		Africa|CMR|SRS7416458|T12|2019	SRS7416458	Ekeng et al. eLife 2021	background	TRUE	FALSE	4/2/19	2019	Africa	Cameroon	CMR	Nord	T12
Africa|CMR|SRS7416459|T12|2018-01-01		Africa|CMR|SRS7416459|T12|2018	SRS7416459	Ekeng et al. eLife 2021	background	TRUE	FALSE	12/22/18	2018	Africa	Cameroon	CMR	Nord	T12
Africa|CMR|SRS7416460|T12|2019-01-01		Africa|CMR|SRS7416460|T12|2019	SRS7416460	Ekeng et al. eLife 2021	background	TRUE	FALSE	3/6/19	2019	Africa	Cameroon	CMR	Nord	T12
Africa|CMR|SRS7416461|T12|2019-01-01		Africa|CMR|SRS7416461|T12|2019	SRS7416461	Ekeng et al. eLife 2021	background	TRUE	FALSE	3/29/19	2019	Africa	Cameroon	CMR	Nord	T12
Africa|CMR|SRS7416462|T12|2019-01-01		Africa|CMR|SRS7416462|T12|2019	SRS7416462	Ekeng et al. eLife 2021	background	TRUE	FALSE	3/13/19	2019	Africa	Cameroon	CMR	Nord	T12
Africa|NER|SRS7416463|T12|2018-01-01		Africa|NER|SRS7416463|T12|2018	SRS7416463	Ekeng et al. eLife 2021	background	TRUE	FALSE	7/7/18	2018	Africa	Niger	NER	Maradi	T12
Africa|NER|SRS7416464|T12|2016-01-01		Africa|NER|SRS7416464|T12|2016	SRS7416464	Ekeng et al. eLife 2021	background	TRUE	FALSE	10/21/16	2016	Africa	Niger	NER	Doso	T12
Africa|NER|SRS7416465|T12|2018-01-01		Africa|NER|SRS7416465|T12|2018	SRS7416465	Ekeng et al. eLife 2021	background	TRUE	FALSE	7/7/18	2018	Africa	Niger	NER	Maradi	T12
Africa|NER|SRS7416466|T12|2018-01-01		Africa|NER|SRS7416466|T12|2018	SRS7416466	Ekeng et al. eLife 2021	background	TRUE	FALSE	7/7/18	2018	Africa	Niger	NER	Maradi	T12
Africa|NER|SRS7416468|T12|2018-01-01		Africa|NER|SRS7416468|T12|2018	SRS7416468	Ekeng et al. eLife 2021	background	TRUE	FALSE	9/2/18	2018	Africa	Niger	NER	Zinder	T12
Africa|NER|SRS7416469|T12|2018-01-01		Africa|NER|SRS7416469|T12|2018	SRS7416469	Ekeng et al. eLife 2021	background	TRUE	FALSE	9/2/18	2018	Africa	Niger	NER	Zinder	T12
Africa|NER|SRS7416470|T12|2011-01-01		Africa|NER|SRS7416470|T12|2011	SRS7416470	Ekeng et al. eLife 2021	background	TRUE	FALSE	3/10/11	2011	Africa	Niger	NER	Maradi	T12
Africa|NER|SRS7416471|T12|2011-01-01		Africa|NER|SRS7416471|T12|2011	SRS7416471	Ekeng et al. eLife 2021	background	TRUE	FALSE	6/4/11	2011	Africa	Niger	NER	Niamey	T12
Africa|NER|SRS7416472|T12|2011-01-01		Africa|NER|SRS7416472|T12|2011	SRS7416472	Ekeng et al. eLife 2021	background	TRUE	FALSE	6/8/11	2011	Africa	Niger	NER	Tillabery	T12
Africa|NER|SRS7416473|T12|2011-01-01		Africa|NER|SRS7416473|T12|2011	SRS7416473	Ekeng et al. eLife 2021	background	TRUE	FALSE	3/10/11	2011	Africa	Niger	NER	Maradi	T12
Africa|NER|SRS7416474|T12|2011-01-01		Africa|NER|SRS7416474|T12|2011	SRS7416474	Ekeng et al. eLife 2021	background	TRUE	FALSE	6/14/11	2011	Africa	Niger	NER	Tillabery	T12
Africa|NER|SRS7416475|T12|2011-01-01		Africa|NER|SRS7416475|T12|2011	SRS7416475	Ekeng et al. eLife 2021	background	TRUE	FALSE	8/22/11	2011	Africa	Niger	NER	Tillabery	T12
Africa|NER|SRS7416476|T12|2012-01-01		Africa|NER|SRS7416476|T12|2012	SRS7416476	Ekeng et al. eLife 2021	background	TRUE	FALSE	3/26/12	2012	Africa	Niger	NER	Tillabery	T12
Africa|NGA|SRS7416480|T12|2019-01-01		Africa|NGA|SRS7416480|T12|2019	SRS7416480	Ekeng et al. eLife 2021	background	TRUE	FALSE	4/6/19	2019	Africa	Nigeria	NGA	Bayelsa	T12
Africa|NGA|SRS7416481|T12|2019-01-01		Africa|NGA|SRS7416481|T12|2019	SRS7416481	Ekeng et al. eLife 2021	background	TRUE	FALSE	4/6/19	2019	Africa	Nigeria	NGA	Bayelsa	T12
Africa|NGA|SRS7416482|T12|2019-01-01		Africa|NGA|SRS7416482|T12|2019	SRS7416482	Ekeng et al. eLife 2021	background	TRUE	FALSE	6/15/19	2019	Africa	Nigeria	NGA	Adamawa	T12
Africa|NGA|SRS7416484|T12|2018-01-01		Africa|NGA|SRS7416484|T12|2018	SRS7416484	Ekeng et al. eLife 2021	background	TRUE	FALSE	9/12/18	2018	Africa	Nigeria	NGA	Borno	T12
Africa|NGA|SRS7416485|T12|2018-01-01		Africa|NGA|SRS7416485|T12|2018	SRS7416485	Ekeng et al. eLife 2021	background	TRUE	FALSE	9/13/18	2018	Africa	Nigeria	NGA	Borno	T12
Africa|NGA|SRS7416486|T12|2018-01-01		Africa|NGA|SRS7416486|T12|2018	SRS7416486	Ekeng et al. eLife 2021	background	TRUE	FALSE	9/12/18	2018	Africa	Nigeria	NGA	Borno	T12
Africa|NGA|SRS7416487|T12|2018-01-01		Africa|NGA|SRS7416487|T12|2018	SRS7416487	Ekeng et al. eLife 2021	background	TRUE	FALSE	9/19/18	2018	Africa	Nigeria	NGA	Borno	T12
Africa|NGA|SRS7416488|T12|2018-01-01		Africa|NGA|SRS7416488|T12|2018	SRS7416488	Ekeng et al. eLife 2021	background	TRUE	FALSE	9/19/18	2018	Africa	Nigeria	NGA	Katsina	T12
Africa|NGA|SRS7416490|T12|2019-01-01		Africa|NGA|SRS7416490|T12|2019	SRS7416490	Ekeng et al. eLife 2021	background	TRUE	FALSE	9/20/18	2019	Africa	Nigeria	NGA	Katsina	T12
Africa|NGA|SRS7416491|T12|2018-01-01		Africa|NGA|SRS7416491|T12|2018	SRS7416491	Ekeng et al. eLife 2021	background	TRUE	FALSE	9/20/18	2018	Africa	Nigeria	NGA	Niger	T12
Africa|NGA|SRS7416492|T12|2018-01-01		Africa|NGA|SRS7416492|T12|2018	SRS7416492	Ekeng et al. eLife 2021	background	TRUE	FALSE	9/20/18	2018	Africa	Nigeria	NGA	Niger	T12
Africa|NGA|SRS7416494|T12|2018-01-01		Africa|NGA|SRS7416494|T12|2018	SRS7416494	Ekeng et al. eLife 2021	background	TRUE	FALSE	9/25/18	2018	Africa	Nigeria	NGA	Kebbi	T12
Africa|NGA|SRS7416495|T12|2018-01-01		Africa|NGA|SRS7416495|T12|2018	SRS7416495	Ekeng et al. eLife 2021	background	TRUE	FALSE	10/11/18	2018	Africa	Nigeria	NGA	Kebbi	T12
Asia|LBN|ERR11867508|T15|2022-01-01		Africa|LBN|ERR11867508|T15|2022	ERR11867508	Fayad et al. BioRxiv	background	TRUE	FALSE	10/16/22	2022	Asia	Lebanon	LBN	Deir Amar- Minieh-Danniyeh	T15
Asia|LBN|ERR11867509|T15|2022-01-01		Africa|LBN|ERR11867509|T15|2022	ERR11867509	Fayad et al. BioRxiv	background	TRUE	FALSE	10/14/22	2022	Asia	Lebanon	LBN	Ain Tineh- Minieh-Danniyeh	T15
Asia|LBN|ERR11867510|T15|2022-01-01		Africa|LBN|ERR11867510|T15|2022	ERR11867510	Fayad et al. BioRxiv	background	TRUE	FALSE	10/14/22	2022	Asia	Lebanon	LBN	Tripoli	T15
Asia|LBN|ERR11867511|T15|2022-01-01		Africa|LBN|ERR11867511|T15|2022	ERR11867511	Fayad et al. BioRxiv	background	TRUE	FALSE	10/14/22	2022	Asia	Lebanon	LBN	Bebnine- Akkar	T15
Asia|LBN|ERR11867512|T15|2022-01-01		Africa|LBN|ERR11867512|T15|2022	ERR11867512	Fayad et al. BioRxiv	background	TRUE	FALSE	10/14/22	2022	Asia	Lebanon	LBN	Al-Mhamra- Akkar	T15
Asia|LBN|ERR11867513|T15|2022-01-01		Africa|LBN|ERR11867513|T15|2022	ERR11867513	Fayad et al. BioRxiv	background	TRUE	FALSE	10/14/22	2022	Asia	Lebanon	LBN	Al-Mhamra- Akkar	T15
Asia|LBN|ERR11867514|T15|2022-01-01		Africa|LBN|ERR11867514|T15|2022	ERR11867514	Fayad et al. BioRxiv	background	TRUE	FALSE	10/18/22	2022	Asia	Lebanon	LBN	Al-Abdeh- Akkar	T15
Asia|LBN|ERR11867515|T15|2022-01-01		Africa|LBN|ERR11867515|T15|2022	ERR11867515	Fayad et al. BioRxiv	background	TRUE	TRUE	10/18/22	2022	Asia	Lebanon	LBN	Bebnine- Akkar	T15
Asia|LBN|ERR11867516|T15|2022-01-01		Africa|LBN|ERR11867516|T15|2022	ERR11867516	Fayad et al. BioRxiv	background	TRUE	FALSE	10/18/22	2022	Asia	Lebanon	LBN	Bebnine- Akkar	T15
Asia|LBN|ERR11867517|T15|2022-01-01		Africa|LBN|ERR11867517|T15|2022	ERR11867517	Fayad et al. BioRxiv	background	TRUE	TRUE	10/18/22	2022	Asia	Lebanon	LBN	Bebnine- Akkar	T15
Asia|LBN|ERR11867518|T15|2022-01-01		Africa|LBN|ERR11867518|T15|2022	ERR11867518	Fayad et al. BioRxiv	background	TRUE	TRUE	10/18/22	2022	Asia	Lebanon	LBN	Al-Kattine- Minieh-Danniyeh	T15
Asia|LBN|ERR11867519|T15|2022-01-01		Africa|LBN|ERR11867519|T15|2022	ERR11867519	Fayad et al. BioRxiv	background	TRUE	FALSE	10/18/22	2022	Asia	Lebanon	LBN	Al-Abdeh- Akkar	T15
Asia|LBN|ERR11867520|T15|2022-01-01		Africa|LBN|ERR11867520|T15|2022	ERR11867520	Fayad et al. BioRxiv	background	TRUE	FALSE	10/19/22	2022	Asia	Lebanon	LBN	Tripoli	T15
Asia|LBN|ERR11867521|T15|2022-01-01		Africa|LBN|ERR11867521|T15|2022	ERR11867521	Fayad et al. BioRxiv	background	TRUE	TRUE	10/17/22	2022	Asia	Lebanon	LBN	Bebnine- Akkar	T15
Asia|LBN|ERR11867522|T15|2022-01-01		Africa|LBN|ERR11867522|T15|2022	ERR11867522	Fayad et al. BioRxiv	background	TRUE	TRUE	10/19/22	2022	Asia	Lebanon	LBN	Al-Abdeh-Akkar	T15
Asia|LBN|ERR11867523|T15|2022-01-01		Africa|LBN|ERR11867523|T15|2022	ERR11867523	Fayad et al. BioRxiv	background	TRUE	FALSE	10/19/22	2022	Asia	Lebanon	LBN	Al-Kattine- Minieh-Danniyeh	T15
Asia|LBN|ERR11876328|T15|2022-01-01		Africa|LBN|ERR11876328|T15|2022	ERR11876328	Fayad et al. BioRxiv	background	TRUE	FALSE	11/11/22	2022	Asia	Lebanon	LBN	Metn	T15
Asia|LBN|ERR11876329|T13|2022-01-01		Africa|LBN|ERR11876329|T13|2022	ERR11876329	Fayad et al. BioRxiv	background	TRUE	FALSE	10/21/22	2022	Asia	Lebanon	LBN	Tyr	T13	TRUE
Asia|LBN|ERR11876330|T13|2022-01-01		Africa|LBN|ERR11876330|T13|2022	ERR11876330	Fayad et al. BioRxiv	background	TRUE	FALSE	10/22/22	2022	Asia	Lebanon	LBN	Tyr	T13	TRUE
Asia|LBN|ERR11876331|T15|2022-01-01		Africa|LBN|ERR11876331|T15|2022	ERR11876331	Fayad et al. BioRxiv	background	TRUE	FALSE	10/9/22	2022	Asia	Lebanon	LBN	Akkar	T15
Asia|LBN|ERR11876332|T15|2022-01-01		Africa|LBN|ERR11876332|T15|2022	ERR11876332	Fayad et al. BioRxiv	background	TRUE	FALSE	11/11/22	2022	Asia	Lebanon	LBN	Koura	T15
Asia|LBN|ERR11876333|T15|2022-01-01		Africa|LBN|ERR11876333|T15|2022	ERR11876333	Fayad et al. BioRxiv	background	TRUE	FALSE	10/6/22	2022	Asia	Lebanon	LBN	Bebnine- Akkar	T15
Asia|LBN|ERR11876334|T15|2022-01-01		Africa|LBN|ERR11876334|T15|2022	ERR11876334	Fayad et al. BioRxiv	background	TRUE	FALSE	12/6/22	2022	Asia	Lebanon	LBN	Akkar	T15
Asia|LBN|ERR11876335|T15|2022-01-01		Africa|LBN|ERR11876335|T15|2022	ERR11876335	Fayad et al. BioRxiv	background	TRUE	FALSE	12/12/22	2022	Asia	Lebanon	LBN	Akkar	T15
Asia|LBN|ERR11876336|T15|2022-01-01		Africa|LBN|ERR11876336|T15|2022	ERR11876336	Fayad et al. BioRxiv	background	TRUE	FALSE	10/3/22	2022	Asia	Lebanon	LBN	Akkar	T15
Asia|LBN|ERR11876337|T15|2022-01-01		Africa|LBN|ERR11876337|T15|2022	ERR11876337	Fayad et al. BioRxiv	background	TRUE	FALSE	10/9/22	2022	Asia	Lebanon	LBN	Ersel- Baalbak	T15
Asia|LBN|ERR11876338|T15|2022-01-01		Africa|LBN|ERR11876338|T15|2022	ERR11876338	Fayad et al. BioRxiv	background	TRUE	FALSE	10/7/22	2022	Asia	Lebanon	LBN	Ersel- Baalbak	T15
Asia|LBN|ERR11876339|T15|2022-01-01		Africa|LBN|ERR11876339|T15|2022	ERR11876339	Fayad et al. BioRxiv	background	TRUE	FALSE	11/19/22	2022	Asia	Lebanon	LBN	Akkar	T15
Asia|LBN|ERR11876340|T15|2022-01-01		Africa|LBN|ERR11876340|T15|2022	ERR11876340	Fayad et al. BioRxiv	background	TRUE	FALSE	11/23/22	2022	Asia	Lebanon	LBN	Akkar	T15
Asia|LBN|ERR11876341|T15|2022-01-01		Africa|LBN|ERR11876341|T15|2022	ERR11876341	Fayad et al. BioRxiv	background	TRUE	FALSE	11/28/22	2022	Asia	Lebanon	LBN	Tripoli	T15
Asia|LBN|ERR11876342|T15|2022-01-01		Africa|LBN|ERR11876342|T15|2022	ERR11876342	Fayad et al. BioRxiv	background	TRUE	FALSE	11/27/22	2022	Asia	Lebanon	LBN	Sidon	T15
Asia|LBN|ERR11876343|T15|2022-01-01		Africa|LBN|ERR11876343|T15|2022	ERR11876343	Fayad et al. BioRxiv	background	TRUE	FALSE	12/1/22	2022	Asia	Lebanon	LBN	Tripoli	T15
Asia|LBN|ERR11876344|T13|2022-01-01		Africa|LBN|ERR11876344|T13|2022	ERR11876344	Fayad et al. BioRxiv	background	TRUE	FALSE	10/24/22	2022	Asia	Lebanon	LBN	Baalbek	T13	TRUE
Africa|MOZ|ERS1938051|T11|2002-01-01		Africa|MOZ|ERS1938051|T11|2002	ERS1938051	Garrine et al. PLoS NTD 2017	background	TRUE	FALSE	1/1/02	2002	Africa	Mozambique	MOZ		T11	FALSE
Africa|MOZ|ERS1938058|T11|2002-01-01		Africa|MOZ|ERS1938058|T11|2002	ERS1938058	Garrine et al. PLoS NTD 2017	background	TRUE	FALSE	1/1/02	2002	Africa	Mozambique	MOZ		T11	FALSE
Africa|MOZ|ERS1938059|T11|2002-01-01		Africa|MOZ|ERS1938059|T11|2002	ERS1938059	Garrine et al. PLoS NTD 2017	background	TRUE	TRUE	1/1/02	2002	Africa	Mozambique	MOZ		T11	FALSE
Africa|MOZ|ERS1938060|T11|2003-01-01		Africa|MOZ|ERS1938060|T11|2003	ERS1938060	Garrine et al. PLoS NTD 2017	background	TRUE	FALSE	1/1/03	2003	Africa	Mozambique	MOZ		T11	FALSE
Africa|MOZ|ERS1938068|T11|2010-01-01		Africa|MOZ|ERS1938068|T11|2010	ERS1938068	Garrine et al. PLoS NTD 2017	background	TRUE	FALSE	1/1/10	2010	Africa	Mozambique	MOZ		T11	FALSE
Africa|MOZ|ERS1938072|T11|2010-01-01		Africa|MOZ|ERS1938072|T11|2010	ERS1938072	Garrine et al. PLoS NTD 2017	background	TRUE	FALSE	1/1/10	2010	Africa	Mozambique	MOZ		T11	FALSE
Africa|MOZ|ERS1938079|T11|2003-01-01		Africa|MOZ|ERS1938079|T11|2003	ERS1938079	Garrine et al. PLoS NTD 2017	background	TRUE	FALSE	1/1/03	2003	Africa	Mozambique	MOZ		T11	FALSE
Africa|MOZ|ERS1938085|T11|2003-01-01		Africa|MOZ|ERS1938085|T11|2003	ERS1938085	Garrine et al. PLoS NTD 2017	background	TRUE	FALSE	1/1/03	2003	Africa	Mozambique	MOZ		T11	FALSE
Asia|BGD|AE003852/AE003853|UNK|1975-01-01		Asia|BGD|AE003852/AE003853|UNK|1975	AE003852/AE003853	Heidelberg et al. Nature 2000	background	FALSE	FALSE	1/1/75	1975	Asia	Bangladesh	BGD		UNK	FALSE
Asia|NPL|SRR308665|UNK|2010-01-01		Asia|NPL|SRR308665|UNK|2010	SRR308665	Hendriksen et al. Mbio 2011	background	TRUE	TRUE	1/1/10	2010	Asia	Nepal	NPL		UNK	FALSE
Asia|NPL|SRR308690|UNK|2010-01-01		Asia|NPL|SRR308690|UNK|2010	SRR308690	Hendriksen et al. Mbio 2011	background	TRUE	FALSE	1/1/10	2010	Asia	Nepal	NPL		UNK	FALSE
Asia|NPL|SRR308691|UNK|2010-01-01		Asia|NPL|SRR308691|UNK|2010	SRR308691	Hendriksen et al. Mbio 2011	background	TRUE	TRUE	1/1/10	2010	Asia	Nepal	NPL		UNK	FALSE
Asia|NPL|SRR308692|UNK|2010-01-01		Asia|NPL|SRR308692|UNK|2010	SRR308692	Hendriksen et al. Mbio 2011	background	TRUE	TRUE	1/1/10	2010	Asia	Nepal	NPL		UNK	FALSE
Asia|NPL|SRR308693|UNK|2010-01-01		Asia|NPL|SRR308693|UNK|2010	SRR308693	Hendriksen et al. Mbio 2011	background	TRUE	TRUE	1/1/10	2010	Asia	Nepal	NPL		UNK	FALSE
Asia|NPL|SRR308703|UNK|2010-01-01		Asia|NPL|SRR308703|UNK|2010	SRR308703	Hendriksen et al. Mbio 2011	background	TRUE	TRUE	1/1/10	2010	Asia	Nepal	NPL		UNK	FALSE
Asia|NPL|SRR308704|UNK|2010-01-01		Asia|NPL|SRR308704|UNK|2010	SRR308704	Hendriksen et al. Mbio 2011	background	TRUE	TRUE	1/1/10	2010	Asia	Nepal	NPL		UNK	FALSE
Asia|NPL|SRR308705|UNK|2010-01-01		Asia|NPL|SRR308705|UNK|2010	SRR308705	Hendriksen et al. Mbio 2011	background	TRUE	TRUE	1/1/10	2010	Asia	Nepal	NPL		UNK	FALSE
Asia|NPL|SRR308706|UNK|2010-01-01		Asia|NPL|SRR308706|UNK|2010	SRR308706	Hendriksen et al. Mbio 2011	background	TRUE	TRUE	1/1/10	2010	Asia	Nepal	NPL		UNK	FALSE
Asia|NPL|SRR308707|UNK|2010-01-01		Asia|NPL|SRR308707|UNK|2010	SRR308707	Hendriksen et al. Mbio 2011	background	TRUE	TRUE	1/1/10	2010	Asia	Nepal	NPL		UNK	FALSE
Asia|NPL|SRR308708|UNK|2010-01-01		Asia|NPL|SRR308708|UNK|2010	SRR308708	Hendriksen et al. Mbio 2011	background	TRUE	TRUE	1/1/10	2010	Asia	Nepal	NPL		UNK	FALSE
Asia|NPL|SRR308709|UNK|2010-01-01		Asia|NPL|SRR308709|UNK|2010	SRR308709	Hendriksen et al. Mbio 2011	background	TRUE	TRUE	1/1/10	2010	Asia	Nepal	NPL		UNK	FALSE
Asia|NPL|SRR308713|UNK|2010-01-01		Asia|NPL|SRR308713|UNK|2010	SRR308713	Hendriksen et al. Mbio 2011	background	TRUE	TRUE	1/1/10	2010	Asia	Nepal	NPL		UNK	FALSE
Asia|NPL|SRR308715|UNK|2010-01-01		Asia|NPL|SRR308715|UNK|2010	SRR308715	Hendriksen et al. Mbio 2011	background	TRUE	TRUE	1/1/10	2010	Asia	Nepal	NPL		UNK	FALSE
Asia|NPL|SRR308716|UNK|2010-01-01		Asia|NPL|SRR308716|UNK|2010	SRR308716	Hendriksen et al. Mbio 2011	background	TRUE	FALSE	1/1/10	2010	Asia	Nepal	NPL		UNK	FALSE
Asia|NPL|SRR308717|UNK|2010-01-01		Asia|NPL|SRR308717|UNK|2010	SRR308717	Hendriksen et al. Mbio 2011	background	TRUE	TRUE	1/1/10	2010	Asia	Nepal	NPL		UNK	FALSE
Asia|NPL|SRR308720|UNK|2010-01-01		Asia|NPL|SRR308720|UNK|2010	SRR308720	Hendriksen et al. Mbio 2011	background	TRUE	TRUE	1/1/10	2010	Asia	Nepal	NPL		UNK	FALSE
Asia|NPL|SRR308721|UNK|2010-01-01		Asia|NPL|SRR308721|UNK|2010	SRR308721	Hendriksen et al. Mbio 2011	background	TRUE	FALSE	1/1/10	2010	Asia	Nepal	NPL		UNK	FALSE
Asia|NPL|SRR308722|UNK|2010-01-01		Asia|NPL|SRR308722|UNK|2010	SRR308722	Hendriksen et al. Mbio 2011	background	TRUE	TRUE	1/1/10	2010	Asia	Nepal	NPL		UNK	FALSE
Asia|NPL|SRR308723|UNK|2010-01-01		Asia|NPL|SRR308723|UNK|2010	SRR308723	Hendriksen et al. Mbio 2011	background	TRUE	TRUE	1/1/10	2010	Asia	Nepal	NPL		UNK	FALSE
Asia|NPL|SRR308724|UNK|2010-01-01		Asia|NPL|SRR308724|UNK|2010	SRR308724	Hendriksen et al. Mbio 2011	background	TRUE	TRUE	1/1/10	2010	Asia	Nepal	NPL		UNK	FALSE
Asia|NPL|SRR308725|UNK|2010-01-01		Asia|NPL|SRR308725|UNK|2010	SRR308725	Hendriksen et al. Mbio 2011	background	TRUE	TRUE	1/1/10	2010	Asia	Nepal	NPL		UNK	FALSE
Asia|NPL|SRR308726|UNK|2010-01-01		Asia|NPL|SRR308726|UNK|2010	SRR308726	Hendriksen et al. Mbio 2011	background	TRUE	TRUE	1/1/10	2010	Asia	Nepal	NPL		UNK	FALSE
Asia|NPL|SRR308727|UNK|2010-01-01		Asia|NPL|SRR308727|UNK|2010	SRR308727	Hendriksen et al. Mbio 2011	background	TRUE	TRUE	1/1/10	2010	Asia	Nepal	NPL		UNK	FALSE
Africa|TZA|ERS3013700|T10|2017-01-01		Africa|TZA|ERS3013700|T10|2017	ERS3013700	Hounmanou et al. Front. microbiol 2019	background	TRUE	FALSE	9/1/17	2017	Africa	Tanzania	TZA	Mwanza	T10
Africa|TZA|ERS3013701|T13|2017-01-01		Africa|TZA|ERS3013701|T13|2017	ERS3013701	Hounmanou et al. Front. microbiol 2019	background	TRUE	FALSE	9/1/17	2017	Africa	Tanzania	TZA	Mwanza	T13
Africa|TZA|ERS3013702|T10|2017-01-01		Africa|TZA|ERS3013702|T10|2017	ERS3013702	Hounmanou et al. Front. microbiol 2019	background	TRUE	FALSE	11/1/17	2017	Africa	Tanzania	TZA	Mwanza	T10
Africa|TZA|ERS3013703|T13|2017-01-01		Africa|TZA|ERS3013703|T13|2017	ERS3013703	Hounmanou et al. Front. microbiol 2019	background	TRUE	FALSE	11/1/17	2017	Africa	Tanzania	TZA	Mwanza	T13
Africa|TZA|ERS3013705|T13|2017-01-01		Africa|TZA|ERS3013705|T13|2017	ERS3013705	Hounmanou et al. Front. microbiol 2019	background	TRUE	FALSE	11/1/17	2017	Africa	Tanzania	TZA	Mwanza	T13
Africa|TZA|ERS3013706|T13|2017-01-01		Africa|TZA|ERS3013706|T13|2017	ERS3013706	Hounmanou et al. Front. microbiol 2019	background	TRUE	FALSE	11/1/17	2017	Africa	Tanzania	TZA	Mwanza	T13
Africa|TZA|ERS3035913|T13|2017-01-01		Africa|TZA|ERS3035913|T13|2017	ERS3035913	Hounmanou et al. Front. microbiol 2019	background	TRUE	FALSE	9/1/17	2017	Africa	Tanzania	TZA	Mwanza	T13
Africa|TZA|ERS3035914|T10|2017-01-01		Africa|TZA|ERS3035914|T10|2017	ERS3035914	Hounmanou et al. Front. microbiol 2019	background	TRUE	FALSE	9/1/17	2017	Africa	Tanzania	TZA	Mwanza	T10
Africa|TZA|ERS3035915|T13|2017-01-01		Africa|TZA|ERS3035915|T13|2017	ERS3035915	Hounmanou et al. Front. microbiol 2019	background	TRUE	FALSE	11/1/17	2017	Africa	Tanzania	TZA	Mwanza	T13
Africa|TZA|ERS3013707|T13|2017-01-01		Africa|TZA|ERS3013707|T13|2017	ERS3013707	Hounmanou et al. PLoS NTD 2019	background	TRUE	FALSE	9/1/17	2017	Africa	Tanzania	TZA	Dar es Salaam	T13
Africa|TZA|ERS3013708|T13|2017-01-01		Africa|TZA|ERS3013708|T13|2017	ERS3013708	Hounmanou et al. PLoS NTD 2019	background	TRUE	FALSE	9/1/17	2017	Africa	Tanzania	TZA	Dar es Salaam	T13
Africa|TZA|ERS3013709|T13|2015-01-01		Africa|TZA|ERS3013709|T13|2015	ERS3013709	Hounmanou et al. PLoS NTD 2019	background	TRUE	FALSE	10/1/15	2015	Africa	Tanzania	TZA	Kigoma	T13
Africa|TZA|ERS3013710|T13|2015-01-01		Africa|TZA|ERS3013710|T13|2015	ERS3013710	Hounmanou et al. PLoS NTD 2019	background	TRUE	FALSE	10/1/15	2015	Africa	Tanzania	TZA	Kigoma	T13
Africa|TZA|ERS3013711|T13|2017-01-01		Africa|TZA|ERS3013711|T13|2017	ERS3013711	Hounmanou et al. PLoS NTD 2019	background	TRUE	FALSE	9/1/17	2017	Africa	Tanzania	TZA	Mbeya	T13
Africa|TZA|ERS3013712|T13|2017-01-01		Africa|TZA|ERS3013712|T13|2017	ERS3013712	Hounmanou et al. PLoS NTD 2019	background	TRUE	FALSE	9/1/17	2017	Africa	Tanzania	TZA	Mbeya	T13
Africa|TZA|ERS3013713|T13|2016-01-01		Africa|TZA|ERS3013713|T13|2016	ERS3013713	Hounmanou et al. PLoS NTD 2019	background	TRUE	FALSE	8/1/16	2016	Africa	Tanzania	TZA	Morogoro	T13
Africa|TZA|ERS3013714|T13|2016-01-01		Africa|TZA|ERS3013714|T13|2016	ERS3013714	Hounmanou et al. PLoS NTD 2019	background	TRUE	FALSE	8/1/16	2016	Africa	Tanzania	TZA	Morogoro	T13
Africa|TZA|ERS3013715|T13|2016-01-01		Africa|TZA|ERS3013715|T13|2016	ERS3013715	Hounmanou et al. PLoS NTD 2019	background	TRUE	FALSE	3/1/16	2016	Africa	Tanzania	TZA	Mwanza	T13
Africa|TZA|ERS3013716|T13|2016-01-01		Africa|TZA|ERS3013716|T13|2016	ERS3013716	Hounmanou et al. PLoS NTD 2019	background	TRUE	FALSE	3/1/16	2016	Africa	Tanzania	TZA	Mwanza	T13
Africa|TZA|ERS3013717|T13|2017-01-01		Africa|TZA|ERS3013717|T13|2017	ERS3013717	Hounmanou et al. PLoS NTD 2019	background	TRUE	FALSE	11/1/17	2017	Africa	Tanzania	TZA	Ruvuma	T13
Africa|TZA|ERS3013718|T10|2017-01-01		Africa|TZA|ERS3013718|T10|2017	ERS3013718	Hounmanou et al. PLoS NTD 2019	background	TRUE	FALSE	11/1/17	2017	Africa	Tanzania	TZA	Ruvuma	T10
Africa|TZA|ERS3013719|sporadic|2017-01-01		Africa|TZA|ERS3013719|sporadic|2017	ERS3013719	Hounmanou et al. PLoS NTD 2019	background	FALSE	FALSE	11/1/17	2017	Africa	Tanzania	TZA	Ruvuma	sporadic
Africa|TZA|ERS3013720|T13|2017-01-01		Africa|TZA|ERS3013720|T13|2017	ERS3013720	Hounmanou et al. PLoS NTD 2019	background	TRUE	FALSE	10/1/17	2017	Africa	Tanzania	TZA	Songwe	T13
Africa|TZA|ERS3013721|T13|2015-01-01		Africa|TZA|ERS3013721|T13|2015	ERS3013721	Hounmanou et al. PLoS NTD 2019	background	TRUE	FALSE	12/1/15	2015	Africa	Tanzania	TZA	Tanga	T13
Africa|TZA|ERS3013722|T13|2015-01-01		Africa|TZA|ERS3013722|T13|2015	ERS3013722	Hounmanou et al. PLoS NTD 2019	background	TRUE	FALSE	12/1/15	2015	Africa	Tanzania	TZA	Tanga	T13
Africa|TZA|ERS3013723|T13|2016-01-01		Africa|TZA|ERS3013723|T13|2016	ERS3013723	Hounmanou et al. PLoS NTD 2019	background	TRUE	FALSE	3/1/16	2016	Africa	Tanzania	TZA	Zanzibar	T13
Africa|TZA|ERS3013724|T13|2016-01-01		Africa|TZA|ERS3013724|T13|2016	ERS3013724	Hounmanou et al. PLoS NTD 2019	background	TRUE	FALSE	4/1/16	2016	Africa	Tanzania	TZA	Zanzibar	T13
Africa|TZA|ERS3013725|T13|2016-01-01		Africa|TZA|ERS3013725|T13|2016	ERS3013725	Hounmanou et al. PLoS NTD 2019	background	TRUE	FALSE	5/1/16	2016	Africa	Tanzania	TZA	Zanzibar	T13
Africa|TZA|ERS3013726|T13|2017-01-01		Africa|TZA|ERS3013726|T13|2017	ERS3013726	Hounmanou et al. PLoS NTD 2019	background	TRUE	FALSE	5/1/17	2017	Africa	Tanzania	TZA	Zanzibar	T13
Africa|TZA|ERS3013727|T13|2017-01-01		Africa|TZA|ERS3013727|T13|2017	ERS3013727	Hounmanou et al. PLoS NTD 2019	background	TRUE	FALSE	5/1/17	2017	Africa	Tanzania	TZA	Zanzibar	T13
Africa|TZA|ERS3013728|T13|2017-01-01		Africa|TZA|ERS3013728|T13|2017	ERS3013728	Hounmanou et al. PLoS NTD 2019	background	TRUE	FALSE	5/1/17	2017	Africa	Tanzania	TZA	Zanzibar	T13
Africa|COD|ERR3268992|T10|2017-01-01		Africa|COD|ERR3268992|T10|2017	ERR3268992	Irenge et al. PLoS NTD 2020	background	TRUE	FALSE	1/1/17	2017	Africa	Democratic Republic of the Congo	COD	South Kivu	T10
Africa|COD|ERR3268993|T10|2015-01-01		Africa|COD|ERR3268993|T10|2015	ERR3268993	Irenge et al. PLoS NTD 2020	background	TRUE	FALSE	1/1/15	2015	Africa	Democratic Republic of the Congo	COD	North Kivu	T10
Africa|COD|ERR3268994|T10|2015-01-01		Africa|COD|ERR3268994|T10|2015	ERR3268994	Irenge et al. PLoS NTD 2020	background	TRUE	FALSE	1/1/15	2015	Africa	Democratic Republic of the Congo	COD	North Kivu	T10
Africa|COD|ERR3268995|T10|2015-01-01		Africa|COD|ERR3268995|T10|2015	ERR3268995	Irenge et al. PLoS NTD 2020	background	TRUE	FALSE	1/1/15	2015	Africa	Democratic Republic of the Congo	COD	North Kivu	T10
Africa|COD|ERR3268996|T10|2015-01-01		Africa|COD|ERR3268996|T10|2015	ERR3268996	Irenge et al. PLoS NTD 2020	background	TRUE	FALSE	1/1/15	2015	Africa	Democratic Republic of the Congo	COD	North Kivu	T10
Africa|COD|ERR3268997|T10|2015-01-01		Africa|COD|ERR3268997|T10|2015	ERR3268997	Irenge et al. PLoS NTD 2020	background	TRUE	FALSE	1/1/15	2015	Africa	Democratic Republic of the Congo	COD	North Kivu	T10
Africa|COD|ERR3268998|T10|2015-01-01		Africa|COD|ERR3268998|T10|2015	ERR3268998	Irenge et al. PLoS NTD 2020	background	TRUE	FALSE	1/1/15	2015	Africa	Democratic Republic of the Congo	COD	North Kivu	T10
Africa|COD|ERR3268999|T10|2015-01-01		Africa|COD|ERR3268999|T10|2015	ERR3268999	Irenge et al. PLoS NTD 2020	background	TRUE	FALSE	1/1/15	2015	Africa	Democratic Republic of the Congo	COD	North Kivu	T10
Africa|COD|ERR3269000|T10|2015-01-01		Africa|COD|ERR3269000|T10|2015	ERR3269000	Irenge et al. PLoS NTD 2020	background	TRUE	FALSE	1/1/15	2015	Africa	Democratic Republic of the Congo	COD	North Kivu	T10
Africa|COD|ERR3269001|T10|2015-01-01		Africa|COD|ERR3269001|T10|2015	ERR3269001	Irenge et al. PLoS NTD 2020	background	TRUE	FALSE	1/1/15	2015	Africa	Democratic Republic of the Congo	COD	North Kivu	T10
Africa|COD|ERR3269002|T10|2015-01-01		Africa|COD|ERR3269002|T10|2015	ERR3269002	Irenge et al. PLoS NTD 2020	background	TRUE	FALSE	1/1/15	2015	Africa	Democratic Republic of the Congo	COD	North Kivu	T10
Africa|COD|ERR3269003|T10|2015-01-01		Africa|COD|ERR3269003|T10|2015	ERR3269003	Irenge et al. PLoS NTD 2020	background	TRUE	FALSE	1/1/15	2015	Africa	Democratic Republic of the Congo	COD	North Kivu	T10
Africa|COD|ERR3269004|T10|2015-01-01		Africa|COD|ERR3269004|T10|2015	ERR3269004	Irenge et al. PLoS NTD 2020	background	TRUE	FALSE	1/1/15	2015	Africa	Democratic Republic of the Congo	COD	North Kivu	T10
Africa|COD|ERR3269005|T10|2015-01-01		Africa|COD|ERR3269005|T10|2015	ERR3269005	Irenge et al. PLoS NTD 2020	background	TRUE	FALSE	1/1/15	2015	Africa	Democratic Republic of the Congo	COD	North Kivu	T10
Africa|COD|ERR3269006|T10|2015-01-01		Africa|COD|ERR3269006|T10|2015	ERR3269006	Irenge et al. PLoS NTD 2020	background	TRUE	FALSE	1/1/15	2015	Africa	Democratic Republic of the Congo	COD	North Kivu	T10
Africa|COD|ERR3269007|T10|2015-01-01		Africa|COD|ERR3269007|T10|2015	ERR3269007	Irenge et al. PLoS NTD 2020	background	TRUE	FALSE	1/1/15	2015	Africa	Democratic Republic of the Congo	COD	South Kivu	T10
Africa|COD|ERR3269008|T10|2015-01-01		Africa|COD|ERR3269008|T10|2015	ERR3269008	Irenge et al. PLoS NTD 2020	background	TRUE	FALSE	1/1/15	2015	Africa	Democratic Republic of the Congo	COD	South Kivu	T10
Africa|COD|ERR3269009|T10|2015-01-01		Africa|COD|ERR3269009|T10|2015	ERR3269009	Irenge et al. PLoS NTD 2020	background	TRUE	FALSE	1/1/15	2015	Africa	Democratic Republic of the Congo	COD	South Kivu	T10
Africa|COD|ERR3269010|T10|2015-01-01		Africa|COD|ERR3269010|T10|2015	ERR3269010	Irenge et al. PLoS NTD 2020	background	TRUE	FALSE	1/1/15	2015	Africa	Democratic Republic of the Congo	COD	South Kivu	T10
Africa|COD|ERR3269011|T10|2015-01-01		Africa|COD|ERR3269011|T10|2015	ERR3269011	Irenge et al. PLoS NTD 2020	background	TRUE	FALSE	1/1/15	2015	Africa	Democratic Republic of the Congo	COD	South Kivu	T10
Africa|COD|ERR3269012|T10|2015-01-01		Africa|COD|ERR3269012|T10|2015	ERR3269012	Irenge et al. PLoS NTD 2020	background	TRUE	FALSE	1/1/15	2015	Africa	Democratic Republic of the Congo	COD	South Kivu	T10
Africa|COD|ERR3269013|T10|2015-01-01		Africa|COD|ERR3269013|T10|2015	ERR3269013	Irenge et al. PLoS NTD 2020	background	TRUE	FALSE	1/1/15	2015	Africa	Democratic Republic of the Congo	COD	South Kivu	T10
Africa|COD|ERR3269014|T10|2016-01-01		Africa|COD|ERR3269014|T10|2016	ERR3269014	Irenge et al. PLoS NTD 2020	background	TRUE	FALSE	1/1/16	2016	Africa	Democratic Republic of the Congo	COD	South Kivu	T10
Africa|COD|ERR3269015|T10|2016-01-01		Africa|COD|ERR3269015|T10|2016	ERR3269015	Irenge et al. PLoS NTD 2020	background	TRUE	FALSE	1/1/16	2016	Africa	Democratic Republic of the Congo	COD	South Kivu	T10
Africa|COD|ERR3269016|T10|2016-01-01		Africa|COD|ERR3269016|T10|2016	ERR3269016	Irenge et al. PLoS NTD 2020	background	TRUE	FALSE	1/1/16	2016	Africa	Democratic Republic of the Congo	COD	South Kivu	T10
Africa|COD|ERR3269017|T10|2016-01-01		Africa|COD|ERR3269017|T10|2016	ERR3269017	Irenge et al. PLoS NTD 2020	background	TRUE	FALSE	1/1/16	2016	Africa	Democratic Republic of the Congo	COD	South Kivu	T10
Africa|COD|ERR3269018|T10|2016-01-01		Africa|COD|ERR3269018|T10|2016	ERR3269018	Irenge et al. PLoS NTD 2020	background	TRUE	FALSE	1/1/16	2016	Africa	Democratic Republic of the Congo	COD	South Kivu	T10
Africa|COD|ERR3269019|T10|2016-01-01		Africa|COD|ERR3269019|T10|2016	ERR3269019	Irenge et al. PLoS NTD 2020	background	TRUE	FALSE	1/1/16	2016	Africa	Democratic Republic of the Congo	COD	South Kivu	T10
Africa|COD|ERR3269020|T10|2016-01-01		Africa|COD|ERR3269020|T10|2016	ERR3269020	Irenge et al. PLoS NTD 2020	background	TRUE	FALSE	1/1/16	2016	Africa	Democratic Republic of the Congo	COD	South Kivu	T10
Africa|COD|ERR3269021|T10|2016-01-01		Africa|COD|ERR3269021|T10|2016	ERR3269021	Irenge et al. PLoS NTD 2020	background	TRUE	FALSE	1/1/16	2016	Africa	Democratic Republic of the Congo	COD	South Kivu	T10
Africa|COD|ERR3269022|T10|2016-01-01		Africa|COD|ERR3269022|T10|2016	ERR3269022	Irenge et al. PLoS NTD 2020	background	TRUE	FALSE	1/1/16	2016	Africa	Democratic Republic of the Congo	COD	South Kivu	T10
Africa|COD|ERR3269023|T10|2016-01-01		Africa|COD|ERR3269023|T10|2016	ERR3269023	Irenge et al. PLoS NTD 2020	background	TRUE	FALSE	1/1/16	2016	Africa	Democratic Republic of the Congo	COD	South Kivu	T10
Africa|COD|ERR3269024|T10|2016-01-01		Africa|COD|ERR3269024|T10|2016	ERR3269024	Irenge et al. PLoS NTD 2020	background	TRUE	FALSE	1/1/16	2016	Africa	Democratic Republic of the Congo	COD	South Kivu	T10
Africa|COD|ERR3269025|T10|2016-01-01		Africa|COD|ERR3269025|T10|2016	ERR3269025	Irenge et al. PLoS NTD 2020	background	TRUE	FALSE	1/1/16	2016	Africa	Democratic Republic of the Congo	COD	South Kivu	T10
Africa|COD|ERR3269026|T10|2016-01-01		Africa|COD|ERR3269026|T10|2016	ERR3269026	Irenge et al. PLoS NTD 2020	background	TRUE	FALSE	1/1/16	2016	Africa	Democratic Republic of the Congo	COD	South Kivu	T10
Africa|COD|ERR3269027|T10|2016-01-01		Africa|COD|ERR3269027|T10|2016	ERR3269027	Irenge et al. PLoS NTD 2020	background	TRUE	FALSE	1/1/16	2016	Africa	Democratic Republic of the Congo	COD	South Kivu	T10
Africa|COD|ERR3269028|T10|2015-01-01		Africa|COD|ERR3269028|T10|2015	ERR3269028	Irenge et al. PLoS NTD 2020	background	TRUE	FALSE	1/1/15	2015	Africa	Democratic Republic of the Congo	COD	South Kivu	T10
Africa|COD|ERR3269029|T10|2015-01-01		Africa|COD|ERR3269029|T10|2015	ERR3269029	Irenge et al. PLoS NTD 2020	background	TRUE	FALSE	1/1/15	2015	Africa	Democratic Republic of the Congo	COD	South Kivu	T10
Africa|COD|ERR3269031|T10|2016-01-01		Africa|COD|ERR3269031|T10|2016	ERR3269031	Irenge et al. PLoS NTD 2020	background	TRUE	FALSE	1/1/16	2016	Africa	Democratic Republic of the Congo	COD	North Kivu	T10
Africa|COD|ERR3269032|T10|2016-01-01		Africa|COD|ERR3269032|T10|2016	ERR3269032	Irenge et al. PLoS NTD 2020	background	TRUE	FALSE	1/1/16	2016	Africa	Democratic Republic of the Congo	COD	Maniema	T10
Africa|COD|ERR3269033|T10|2016-01-01		Africa|COD|ERR3269033|T10|2016	ERR3269033	Irenge et al. PLoS NTD 2020	background	TRUE	FALSE	1/1/16	2016	Africa	Democratic Republic of the Congo	COD	Maniema	T10
Africa|COD|ERR3269034|T10|2016-01-01		Africa|COD|ERR3269034|T10|2016	ERR3269034	Irenge et al. PLoS NTD 2020	background	TRUE	FALSE	1/1/16	2016	Africa	Democratic Republic of the Congo	COD	South Kivu	T10
Africa|COD|ERR3269035|T10|2016-01-01		Africa|COD|ERR3269035|T10|2016	ERR3269035	Irenge et al. PLoS NTD 2020	background	TRUE	FALSE	1/1/16	2016	Africa	Democratic Republic of the Congo	COD	South Kivu	T10
Africa|COD|ERR3269036|T10|2016-01-01		Africa|COD|ERR3269036|T10|2016	ERR3269036	Irenge et al. PLoS NTD 2020	background	TRUE	FALSE	1/1/16	2016	Africa	Democratic Republic of the Congo	COD	South Kivu	T10
Africa|COD|ERR3269037|T10|2016-01-01		Africa|COD|ERR3269037|T10|2016	ERR3269037	Irenge et al. PLoS NTD 2020	background	TRUE	FALSE	1/1/16	2016	Africa	Democratic Republic of the Congo	COD	South Kivu	T10
Africa|COD|ERR3269038|T10|2016-01-01		Africa|COD|ERR3269038|T10|2016	ERR3269038	Irenge et al. PLoS NTD 2020	background	TRUE	FALSE	1/1/16	2016	Africa	Democratic Republic of the Congo	COD	South Kivu	T10
Africa|COD|ERR3269039|T10|2014-01-01		Africa|COD|ERR3269039|T10|2014	ERR3269039	Irenge et al. PLoS NTD 2020	background	TRUE	FALSE	1/1/14	2014	Africa	Democratic Republic of the Congo	COD	South Kivu	T10
Africa|COD|ERR3269040|T10|2014-01-01		Africa|COD|ERR3269040|T10|2014	ERR3269040	Irenge et al. PLoS NTD 2020	background	TRUE	FALSE	1/1/14	2014	Africa	Democratic Republic of the Congo	COD	South Kivu	T10
Africa|COD|ERR3269041|T10|2014-01-01		Africa|COD|ERR3269041|T10|2014	ERR3269041	Irenge et al. PLoS NTD 2020	background	TRUE	FALSE	1/1/14	2014	Africa	Democratic Republic of the Congo	COD	South Kivu	T10
Africa|COD|ERR3269042|T10|2014-01-01		Africa|COD|ERR3269042|T10|2014	ERR3269042	Irenge et al. PLoS NTD 2020	background	TRUE	FALSE	1/1/14	2014	Africa	Democratic Republic of the Congo	COD	North Kivu	T10
Africa|COD|ERR3269043|T10|2015-01-01		Africa|COD|ERR3269043|T10|2015	ERR3269043	Irenge et al. PLoS NTD 2020	background	TRUE	FALSE	1/1/15	2015	Africa	Democratic Republic of the Congo	COD	North Kivu	T10
Africa|COD|ERR3269044|T10|2014-01-01		Africa|COD|ERR3269044|T10|2014	ERR3269044	Irenge et al. PLoS NTD 2020	background	TRUE	FALSE	1/1/14	2014	Africa	Democratic Republic of the Congo	COD	South Kivu	T10
Africa|COD|ERR3269045|T10|2014-01-01		Africa|COD|ERR3269045|T10|2014	ERR3269045	Irenge et al. PLoS NTD 2020	background	TRUE	FALSE	1/1/14	2014	Africa	Democratic Republic of the Congo	COD	South Kivu	T10
Africa|COD|ERR3269047|T10|2015-01-01		Africa|COD|ERR3269047|T10|2015	ERR3269047	Irenge et al. PLoS NTD 2020	background	TRUE	FALSE	1/1/15	2015	Africa	Democratic Republic of the Congo	COD	North Kivu	T10
Africa|COD|ERR3269048|T10|2015-01-01		Africa|COD|ERR3269048|T10|2015	ERR3269048	Irenge et al. PLoS NTD 2020	background	TRUE	FALSE	1/1/15	2015	Africa	Democratic Republic of the Congo	COD	North Kivu	T10
Africa|COD|ERR3269049|T10|2014-01-01		Africa|COD|ERR3269049|T10|2014	ERR3269049	Irenge et al. PLoS NTD 2020	background	TRUE	FALSE	1/1/14	2014	Africa	Democratic Republic of the Congo	COD	North Kivu	T10
Africa|COD|ERR3269050|T10|2014-01-01		Africa|COD|ERR3269050|T10|2014	ERR3269050	Irenge et al. PLoS NTD 2020	background	TRUE	FALSE	1/1/14	2014	Africa	Democratic Republic of the Congo	COD	North Kivu	T10
Africa|COD|ERR3269051|T10|2014-01-01		Africa|COD|ERR3269051|T10|2014	ERR3269051	Irenge et al. PLoS NTD 2020	background	TRUE	FALSE	1/1/14	2014	Africa	Democratic Republic of the Congo	COD	South Kivu	T10
Africa|COD|ERR3269052|T10|2014-01-01		Africa|COD|ERR3269052|T10|2014	ERR3269052	Irenge et al. PLoS NTD 2020	background	TRUE	FALSE	1/1/14	2014	Africa	Democratic Republic of the Congo	COD	South Kivu	T10
Africa|COD|ERR3269053|T10|2014-01-01		Africa|COD|ERR3269053|T10|2014	ERR3269053	Irenge et al. PLoS NTD 2020	background	TRUE	FALSE	1/1/14	2014	Africa	Democratic Republic of the Congo	COD	South Kivu	T10
Africa|COD|ERR3269054|T10|2014-01-01		Africa|COD|ERR3269054|T10|2014	ERR3269054	Irenge et al. PLoS NTD 2020	background	TRUE	FALSE	1/1/14	2014	Africa	Democratic Republic of the Congo	COD	South Kivu	T10
Africa|COD|ERR3269055|T10|2014-01-01		Africa|COD|ERR3269055|T10|2014	ERR3269055	Irenge et al. PLoS NTD 2020	background	TRUE	FALSE	1/1/14	2014	Africa	Democratic Republic of the Congo	COD	South Kivu	T10
Africa|COD|ERR3269056|T10|2014-01-01		Africa|COD|ERR3269056|T10|2014	ERR3269056	Irenge et al. PLoS NTD 2020	background	TRUE	FALSE	1/1/14	2014	Africa	Democratic Republic of the Congo	COD	South Kivu	T10
Africa|COD|ERR3269057|T10|2014-01-01		Africa|COD|ERR3269057|T10|2014	ERR3269057	Irenge et al. PLoS NTD 2020	background	TRUE	FALSE	1/1/14	2014	Africa	Democratic Republic of the Congo	COD	South Kivu	T10
Africa|COD|ERR3269058|T10|2014-01-01		Africa|COD|ERR3269058|T10|2014	ERR3269058	Irenge et al. PLoS NTD 2020	background	TRUE	FALSE	1/1/14	2014	Africa	Democratic Republic of the Congo	COD	South Kivu	T10
Africa|COD|ERR3269059|T10|2014-01-01		Africa|COD|ERR3269059|T10|2014	ERR3269059	Irenge et al. PLoS NTD 2020	background	TRUE	FALSE	1/1/14	2014	Africa	Democratic Republic of the Congo	COD	North Kivu	T10
Africa|COD|ERR3269060|T10|2014-01-01		Africa|COD|ERR3269060|T10|2014	ERR3269060	Irenge et al. PLoS NTD 2020	background	TRUE	FALSE	1/1/14	2014	Africa	Democratic Republic of the Congo	COD	South Kivu	T10
Africa|COD|ERR3269061|T10|2014-01-01		Africa|COD|ERR3269061|T10|2014	ERR3269061	Irenge et al. PLoS NTD 2020	background	TRUE	FALSE	1/1/14	2014	Africa	Democratic Republic of the Congo	COD	South Kivu	T10
Africa|COD|ERR3269062|T10|2014-01-01		Africa|COD|ERR3269062|T10|2014	ERR3269062	Irenge et al. PLoS NTD 2020	background	TRUE	FALSE	1/1/14	2014	Africa	Democratic Republic of the Congo	COD	North Kivu	T10
Africa|COD|ERR3269063|T10|2015-01-01		Africa|COD|ERR3269063|T10|2015	ERR3269063	Irenge et al. PLoS NTD 2020	background	TRUE	FALSE	1/1/15	2015	Africa	Democratic Republic of the Congo	COD	South Kivu	T10
Africa|COD|ERR3269064|T10|2017-01-01		Africa|COD|ERR3269064|T10|2017	ERR3269064	Irenge et al. PLoS NTD 2020	background	TRUE	FALSE	1/1/17	2017	Africa	Democratic Republic of the Congo	COD	South Kivu	T10
Africa|COD|ERR3269065|T10|2015-01-01		Africa|COD|ERR3269065|T10|2015	ERR3269065	Irenge et al. PLoS NTD 2020	background	TRUE	FALSE	1/1/15	2015	Africa	Democratic Republic of the Congo	COD	North Kivu	T10
Africa|COD|ERR3269066|T10|2015-01-01		Africa|COD|ERR3269066|T10|2015	ERR3269066	Irenge et al. PLoS NTD 2020	background	TRUE	FALSE	1/1/15	2015	Africa	Democratic Republic of the Congo	COD	North Kivu	T10
Africa|TZA|ERS2318680|T13|2015-01-01		Africa|TZA|ERS2318680|T13|2015	ERS2318680	Kachwamba et al. BMC Infect Dis 2017	background	TRUE	FALSE	1/1/15	2015	Africa	Tanzania	TZA		T13
Africa|TZA|ERS2318681|T13|2015-01-01		Africa|TZA|ERS2318681|T13|2015	ERS2318681	Kachwamba et al. BMC Infect Dis 2017	background	TRUE	FALSE	1/1/15	2015	Africa	Tanzania	TZA		T13
Africa|TZA|ERS2318682|T13|2015-01-01		Africa|TZA|ERS2318682|T13|2015	ERS2318682	Kachwamba et al. BMC Infect Dis 2017	background	TRUE	FALSE	1/1/15	2015	Africa	Tanzania	TZA		T13
Africa|TZA|ERS2318685|T13|2015-01-01		Africa|TZA|ERS2318685|T13|2015	ERS2318685	Kachwamba et al. BMC Infect Dis 2017	background	TRUE	FALSE	1/1/15	2015	Africa	Tanzania	TZA		T13
Africa|TZA|ERS2318689|T10|2015-01-01		Africa|TZA|ERS2318689|T10|2015	ERS2318689	Kachwamba et al. BMC Infect Dis 2017	background	TRUE	FALSE	1/1/15	2015	Africa	Tanzania	TZA		T10
Africa|TZA|ERS2318693|T13|2015-01-01		Africa|TZA|ERS2318693|T13|2015	ERS2318693	Kachwamba et al. BMC Infect Dis 2017	background	TRUE	FALSE	1/1/15	2015	Africa	Tanzania	TZA		T13
Africa|TZA|ERS2318697|T13|2015-01-01		Africa|TZA|ERS2318697|T13|2015	ERS2318697	Kachwamba et al. BMC Infect Dis 2017	background	TRUE	FALSE	1/1/15	2015	Africa	Tanzania	TZA		T13
Africa|TZA|ERS2318700|T13|2015-01-01		Africa|TZA|ERS2318700|T13|2015	ERS2318700	Kachwamba et al. BMC Infect Dis 2017	background	TRUE	FALSE	1/1/15	2015	Africa	Tanzania	TZA		T13
Africa|TZA|ERS2318703|T10|2012-01-01		Africa|TZA|ERS2318703|T10|2012	ERS2318703	Kachwamba et al. BMC Infect Dis 2017	background	TRUE	FALSE	1/1/12	2012	Africa	Tanzania	TZA		T10
Africa|TZA|ERS2318704|T10|2011-01-01		Africa|TZA|ERS2318704|T10|2011	ERS2318704	Kachwamba et al. BMC Infect Dis 2017	background	TRUE	FALSE	1/1/11	2011	Africa	Tanzania	TZA		T10
Africa|TZA|ERS2318705|T10|2012-01-01		Africa|TZA|ERS2318705|T10|2012	ERS2318705	Kachwamba et al. BMC Infect Dis 2017	background	TRUE	FALSE	1/1/12	2012	Africa	Tanzania	TZA		T10
Africa|TZA|ERS2318708|T10|2015-01-01		Africa|TZA|ERS2318708|T10|2015	ERS2318708	Kachwamba et al. BMC Infect Dis 2017	background	TRUE	FALSE	1/1/15	2015	Africa	Tanzania	TZA		T10
Africa|TZA|ERS2318712|T10|2015-01-01		Africa|TZA|ERS2318712|T10|2015	ERS2318712	Kachwamba et al. BMC Infect Dis 2017	background	TRUE	FALSE	1/1/15	2015	Africa	Tanzania	TZA		T10
Africa|TZA|ERS2318718|T10|2015-01-01		Africa|TZA|ERS2318718|T10|2015	ERS2318718	Kachwamba et al. BMC Infect Dis 2017	background	TRUE	FALSE	1/1/15	2015	Africa	Tanzania	TZA		T10
Africa|CMR|SRR773655|T12|2010-01-01		Africa|CMR|SRR773655|T12|2010	SRR773655	Katz et al. Mbio 2013	background	TRUE	FALSE	1/1/10	2010	Africa	Cameroon	CMR		T12	FALSE
Africa|ZAF|SRR774784|T11|2009-01-01		Africa|ZAF|SRR774784|T11|2009	SRR774784	Katz et al. Mbio 2013	background	TRUE	FALSE	1/1/09	2009	Africa	South Africa	ZAF		T11	FALSE
America|HTI|SRR135540|UNK|2010-01-01		America|HTI|SRR135540|UNK|2010	SRR135540	Katz et al. Mbio 2013	background	TRUE	TRUE	1/1/10	2010	America	Haiti	HTI		UNK	FALSE
America|HTI|SRR135545|UNK|2010-01-01		America|HTI|SRR135545|UNK|2010	SRR135545	Katz et al. Mbio 2013	background	TRUE	TRUE	1/1/10	2010	America	Haiti	HTI		UNK	FALSE
America|HTI|SRR191363|UNK|2010-01-01		America|HTI|SRR191363|UNK|2010	SRR191363	Katz et al. Mbio 2013	background	TRUE	TRUE	1/1/10	2010	America	Haiti	HTI		UNK	FALSE
America|HTI|SRR191381|UNK|2010-01-01		America|HTI|SRR191381|UNK|2010	SRR191381	Katz et al. Mbio 2013	background	TRUE	TRUE	1/1/10	2010	America	Haiti	HTI		UNK	FALSE
Asia|BGD|SRR227303|UNK|2010-01-01		Asia|BGD|SRR227303|UNK|2010	SRR227303	Katz et al. Mbio 2013	background	TRUE	TRUE	1/1/10	2010	Asia	Bangladesh	BGD		UNK	FALSE
Africa|ZMB|SRR227309|T10|2004-01-01		Africa|ZMB|SRR227309|T10|2004	SRR227309	Katz et al. Mbio 2013	background	TRUE	FALSE	1/1/04	2004	Africa	Zambia	ZMB		T10	FALSE
Africa|ZWE|SRR227311|T11|2009-01-01		Africa|ZWE|SRR227311|T11|2009	SRR227311	Katz et al. Mbio 2013	background	TRUE	FALSE	1/1/09	2009	Africa	Zimbabwe	ZWE		T11	FALSE
Asia|THA|SRR227324|UNK|2010-01-01		Asia|THA|SRR227324|UNK|2010	SRR227324	Katz et al. Mbio 2013	background	TRUE	TRUE	1/1/10	2010	Asia	Thailand	THA		UNK	FALSE
Asia|BGD|SRR227335|UNK|2010-01-01		Asia|BGD|SRR227335|UNK|2010	SRR227335	Katz et al. Mbio 2013	background	TRUE	TRUE	1/1/10	2010	Asia	Bangladesh	BGD		UNK	FALSE
Africa|KEN|ERR037738|T10|2010-01-01		Africa|KEN|ERR037738|T10|2010	ERR037738	Kiiru et al. PLoS One 2013	background	TRUE	FALSE	1/1/10	2010	Africa	Kenya	KEN		T10	FALSE
Africa|KEN|ERR037739|T10|2010-01-01		Africa|KEN|ERR037739|T10|2010	ERR037739	Kiiru et al. PLoS One 2013	background	TRUE	FALSE	1/1/10	2010	Africa	Kenya	KEN		T10	FALSE
Africa|KEN|ERR037741|T10|2010-01-01		Africa|KEN|ERR037741|T10|2010	ERR037741	Kiiru et al. PLoS One 2013	background	TRUE	FALSE	1/1/10	2010	Africa	Kenya	KEN		T10	TRUE
Africa|KEN|ERR117480|T10|2009-01-01		Africa|KEN|ERR117480|T10|2009	ERR117480	Kiiru et al. PLoS One 2013	background	TRUE	FALSE	1/1/09	2009	Africa	Kenya	KEN		T10	FALSE
Africa|KEN|ERR117482|T10|2009-01-01		Africa|KEN|ERR117482|T10|2009	ERR117482	Kiiru et al. PLoS One 2013	background	TRUE	FALSE	1/1/09	2009	Africa	Kenya	KEN		T10	FALSE
Africa|KEN|ERR117484|T10|2010-01-01		Africa|KEN|ERR117484|T10|2010	ERR117484	Kiiru et al. PLoS One 2013	background	TRUE	FALSE	1/1/10	2010	Africa	Kenya	KEN		T10	FALSE
Africa|KEN|ERR117485|T10|2010-01-01		Africa|KEN|ERR117485|T10|2010	ERR117485	Kiiru et al. PLoS One 2013	background	TRUE	FALSE	1/1/10	2010	Africa	Kenya	KEN		T10	FALSE
Africa|KEN|ERR117490|T10|2010-01-01		Africa|KEN|ERR117490|T10|2010	ERR117490	Kiiru et al. PLoS One 2013	background	TRUE	FALSE	1/1/10	2010	Africa	Kenya	KEN		T10	FALSE
Africa|KEN|ERR117473|T10|2010-01-01		Africa|KEN|ERR117473|T10|2010	ERR117473	Kiiru et al. PLoS One 2013	background	TRUE	FALSE	1/1/10	2010	Africa	Kenya	KEN		T10	FALSE
Africa|KEN|ERR117555|T10|2009-01-01		Africa|KEN|ERR117555|T10|2009	ERR117555	Kiiru et al. PLoS One 2013	background	TRUE	FALSE	1/1/09	2009	Africa	Kenya	KEN		T10	FALSE
Africa|KEN|ERR117556|T10|2009-01-01		Africa|KEN|ERR117556|T10|2009	ERR117556	Kiiru et al. PLoS One 2013	background	TRUE	FALSE	1/1/09	2009	Africa	Kenya	KEN		T10	FALSE
Africa|KEN|ERR117577|T10|2010-01-01		Africa|KEN|ERR117577|T10|2010	ERR117577	Kiiru et al. PLoS One 2013	background	TRUE	FALSE	1/1/10	2010	Africa	Kenya	KEN		T10	FALSE
Africa|KEN|ERR117578|T10|2010-01-01		Africa|KEN|ERR117578|T10|2010	ERR117578	Kiiru et al. PLoS One 2013	background	TRUE	FALSE	1/1/10	2010	Africa	Kenya	KEN		T10	FALSE
Africa|KEN|ERR117579|T10|2007-01-01		Africa|KEN|ERR117579|T10|2007	ERR117579	Kiiru et al. PLoS One 2013	background	TRUE	FALSE	1/1/07	2007	Africa	Kenya	KEN		T10	FALSE
Africa|KEN|ERR117581|T10|2010-01-01		Africa|KEN|ERR117581|T10|2010	ERR117581	Kiiru et al. PLoS One 2013	background	TRUE	FALSE	1/1/10	2010	Africa	Kenya	KEN		T10	FALSE
Africa|KEN|ERR117583|T10|2010-01-01		Africa|KEN|ERR117583|T10|2010	ERR117583	Kiiru et al. PLoS One 2013	background	TRUE	FALSE	1/1/10	2010	Africa	Kenya	KEN		T10	FALSE
Africa|KEN|ERR117586|T10|2010-01-01		Africa|KEN|ERR117586|T10|2010	ERR117586	Kiiru et al. PLoS One 2013	background	TRUE	FALSE	1/1/10	2010	Africa	Kenya	KEN		T10	FALSE
Africa|KEN|ERR117588|T10|2010-01-01		Africa|KEN|ERR117588|T10|2010	ERR117588	Kiiru et al. PLoS One 2013	background	TRUE	FALSE	1/1/10	2010	Africa	Kenya	KEN		T10	FALSE
Africa|KEN|ERR117590|T10|2010-01-01		Africa|KEN|ERR117590|T10|2010	ERR117590	Kiiru et al. PLoS One 2013	background	TRUE	FALSE	1/1/10	2010	Africa	Kenya	KEN		T10	FALSE
Africa|KEN|ERR117592|T10|2009-01-01		Africa|KEN|ERR117592|T10|2009	ERR117592	Kiiru et al. PLoS One 2013	background	TRUE	FALSE	1/1/09	2009	Africa	Kenya	KEN		T10	FALSE
Africa|KEN|ERR117593|T10|2007-01-01		Africa|KEN|ERR117593|T10|2007	ERR117593	Kiiru et al. PLoS One 2013	background	TRUE	FALSE	1/1/07	2007	Africa	Kenya	KEN		T10	TRUE
Africa|KEN|ERR117594|T10|2009-01-01		Africa|KEN|ERR117594|T10|2009	ERR117594	Kiiru et al. PLoS One 2013	background	TRUE	FALSE	1/1/09	2009	Africa	Kenya	KEN		T10	FALSE
Africa|KEN|ERR117595|T10|2010-01-01		Africa|KEN|ERR117595|T10|2010	ERR117595	Kiiru et al. PLoS One 2013	background	TRUE	FALSE	1/1/10	2010	Africa	Kenya	KEN		T10	FALSE
Africa|KEN|ERR117569|T10|2010-01-01		Africa|KEN|ERR117569|T10|2010	ERR117569	Kiiru et al. PLoS One 2013	background	TRUE	FALSE	1/1/10	2010	Africa	Kenya	KEN		T10	FALSE
Africa|KEN|ERR117597|T10|2010-01-01		Africa|KEN|ERR117597|T10|2010	ERR117597	Kiiru et al. PLoS One 2013	background	TRUE	FALSE	1/1/10	2010	Africa	Kenya	KEN		T10	FALSE
Africa|KEN|ERR117599|T10|2010-01-01		Africa|KEN|ERR117599|T10|2010	ERR117599	Kiiru et al. PLoS One 2013	background	TRUE	FALSE	1/1/10	2010	Africa	Kenya	KEN		T10	FALSE
Africa|KEN|ERR117600|sporadic|2009-01-01		Africa|KEN|ERR117600|sporadic|2009	ERR117600	Kiiru et al. PLoS One 2013	background	TRUE	FALSE	1/1/09	2009	Africa	Kenya	KEN		T16	FALSE
Africa|KEN|ERR117604|T10|2009-01-01		Africa|KEN|ERR117604|T10|2009	ERR117604	Kiiru et al. PLoS One 2013	background	TRUE	FALSE	1/1/09	2009	Africa	Kenya	KEN		T10	FALSE
Africa|KEN|ERR117605|T10|2009-01-01		Africa|KEN|ERR117605|T10|2009	ERR117605	Kiiru et al. PLoS One 2013	background	TRUE	FALSE	1/1/09	2009	Africa	Kenya	KEN		T10	FALSE
Africa|KEN|ERR117606|T10|2008-01-01		Africa|KEN|ERR117606|T10|2008	ERR117606	Kiiru et al. PLoS One 2013	background	TRUE	FALSE	1/1/08	2008	Africa	Kenya	KEN		T10	FALSE
Africa|KEN|ERR117607|T10|2009-01-01		Africa|KEN|ERR117607|T10|2009	ERR117607	Kiiru et al. PLoS One 2013	background	TRUE	FALSE	1/1/09	2009	Africa	Kenya	KEN		T10	FALSE
Africa|KEN|ERR117609|T10|2009-01-01		Africa|KEN|ERR117609|T10|2009	ERR117609	Kiiru et al. PLoS One 2013	background	TRUE	FALSE	1/1/09	2009	Africa	Kenya	KEN		T10	TRUE
Africa|KEN|ERR117610|T10|2009-01-01		Africa|KEN|ERR117610|T10|2009	ERR117610	Kiiru et al. PLoS One 2013	background	TRUE	FALSE	1/1/09	2009	Africa	Kenya	KEN		T10	FALSE
Africa|KEN|ERR117612|T10|2009-01-01		Africa|KEN|ERR117612|T10|2009	ERR117612	Kiiru et al. PLoS One 2013	background	TRUE	FALSE	1/1/09	2009	Africa	Kenya	KEN		T10	FALSE
Africa|KEN|ERR117613|T10|2009-01-01		Africa|KEN|ERR117613|T10|2009	ERR117613	Kiiru et al. PLoS One 2013	background	TRUE	FALSE	1/1/09	2009	Africa	Kenya	KEN		T10	FALSE
Africa|KEN|ERR117571|T10|2010-01-01		Africa|KEN|ERR117571|T10|2010	ERR117571	Kiiru et al. PLoS One 2013	background	TRUE	FALSE	1/1/10	2010	Africa	Kenya	KEN		T10	FALSE
Africa|KEN|ERR117572|T10|2009-01-01		Africa|KEN|ERR117572|T10|2009	ERR117572	Kiiru et al. PLoS One 2013	background	TRUE	FALSE	1/1/09	2009	Africa	Kenya	KEN		T10	FALSE
Africa|KEN|ERR117573|T10|2010-01-01		Africa|KEN|ERR117573|T10|2010	ERR117573	Kiiru et al. PLoS One 2013	background	TRUE	FALSE	1/1/10	2010	Africa	Kenya	KEN		T10	FALSE
Africa|KEN|ERR114415|T10|2009-01-01		Africa|KEN|ERR114415|T10|2009	ERR114415	Kiiru et al. PLoS One 2013	background	TRUE	FALSE	1/1/09	2009	Africa	Kenya	KEN		T10	FALSE
Africa|KEN|ERR114416|T10|2009-01-01		Africa|KEN|ERR114416|T10|2009	ERR114416	Kiiru et al. PLoS One 2013	background	TRUE	FALSE	1/1/09	2009	Africa	Kenya	KEN		T10	FALSE
Africa|KEN|ERR114418|sporadic|2009-01-01		Africa|KEN|ERR114418|sporadic|2009	ERR114418	Kiiru et al. PLoS One 2013	background	TRUE	FALSE	1/1/09	2009	Africa	Kenya	KEN		T17	FALSE
Asia|IND|ERR018111|UNK|2007-01-01		Asia|IND|ERR018111|UNK|2007	ERR018111	Mutreja et al. Nature 2011	background	TRUE	TRUE	1/1/07	2007	Asia	India	IND		UNK	FALSE
Asia|IND|ERR018112|UNK|2006-01-01		Asia|IND|ERR018112|UNK|2006	ERR018112	Mutreja et al. Nature 2011	background	TRUE	TRUE	1/1/06	2006	Asia	India	IND		UNK	FALSE
Asia|BGD|ERR018113|UNK|2001-01-01		Asia|BGD|ERR018113|UNK|2001	ERR018113	Mutreja et al. Nature 2011	background	TRUE	FALSE	1/1/01	2001	Asia	Bangladesh	BGD		UNK	FALSE
Asia|BGD|ERR018114|UNK|1999-01-01		Asia|BGD|ERR018114|UNK|1999	ERR018114	Mutreja et al. Nature 2011	background	TRUE	FALSE	1/1/99	1999	Asia	Bangladesh	BGD		UNK	FALSE
Asia|BGD|ERR018115|UNK|2001-01-01		Asia|BGD|ERR018115|UNK|2001	ERR018115	Mutreja et al. Nature 2011	background	TRUE	FALSE	1/1/01	2001	Asia	Bangladesh	BGD		UNK	FALSE
Asia|BGD|ERR018116|UNK|2001-01-01		Asia|BGD|ERR018116|UNK|2001	ERR018116	Mutreja et al. Nature 2011	background	TRUE	FALSE	1/1/01	2001	Asia	Bangladesh	BGD		UNK	FALSE
Asia|VNM|ERR019879|UNK|1995-01-01		Asia|VNM|ERR019879|UNK|1995	ERR019879	Mutreja et al. Nature 2011	background	FALSE	FALSE	1/1/95	1995	Asia	Viet Nam	VNM		UNK	FALSE
Asia|VNM|ERR019880|UNK|2002-01-01		Asia|VNM|ERR019880|UNK|2002	ERR019880	Mutreja et al. Nature 2011	background	FALSE	FALSE	1/1/02	2002	Asia	Viet Nam	VNM		UNK	FALSE
Asia|IND|ERR019881|UNK|2004-01-01		Asia|IND|ERR019881|UNK|2004	ERR019881	Mutreja et al. Nature 2011	background	TRUE	TRUE	1/1/04	2004	Asia	India	IND		UNK	FALSE
Asia|BGD|ERR019883|UNK|1991-01-01		Asia|BGD|ERR019883|UNK|1991	ERR019883	Mutreja et al. Nature 2011	background	FALSE	FALSE	1/1/91	1991	Asia	Bangladesh	BGD		UNK	FALSE
Asia|BGD|ERR019884|UNK|2000-01-01		Asia|BGD|ERR019884|UNK|2000	ERR019884	Mutreja et al. Nature 2011	background	FALSE	FALSE	1/1/00	2000	Asia	Bangladesh	BGD		UNK	FALSE
Asia|VNM|ERR019885|UNK|2007-01-01		Asia|VNM|ERR019885|UNK|2007	ERR019885	Mutreja et al. Nature 2011	background	TRUE	TRUE	1/1/07	2007	Asia	Viet Nam	VNM		UNK	FALSE
Asia|IND|ERR018119|UNK|1993-01-01		Asia|IND|ERR018119|UNK|1993	ERR018119	Mutreja et al. Nature 2011	background	FALSE	FALSE	1/1/93	1993	Asia	India	IND		UNK	FALSE
Asia|BGD|ERR018120|UNK|1994-01-01		Asia|BGD|ERR018120|UNK|1994	ERR018120	Mutreja et al. Nature 2011	background	FALSE	FALSE	1/1/94	1994	Asia	Bangladesh	BGD		UNK	FALSE
Asia|BGD|ERR018121|UNK|2002-01-01		Asia|BGD|ERR018121|UNK|2002	ERR018121	Mutreja et al. Nature 2011	background	FALSE	FALSE	1/1/02	2002	Asia	Bangladesh	BGD		UNK	FALSE
Asia|BGD|ERR018122|UNK|1991-01-01		Asia|BGD|ERR018122|UNK|1991	ERR018122	Mutreja et al. Nature 2011	background	TRUE	FALSE	1/1/91	1991	Asia	Bangladesh	BGD		UNK	FALSE
Asia|IND|ERR018123|UNK|2004-01-01		Asia|IND|ERR018123|UNK|2004	ERR018123	Mutreja et al. Nature 2011	background	TRUE	FALSE	1/1/04	2004	Asia	India	IND		UNK	FALSE
Asia|IND|ERR018124|UNK|1992-01-01		Asia|IND|ERR018124|UNK|1992	ERR018124	Mutreja et al. Nature 2011	background	FALSE	FALSE	1/1/92	1992	Asia	India	IND		UNK	FALSE
Asia|IND|ERR018125|UNK|1991-01-01		Asia|IND|ERR018125|UNK|1991	ERR018125	Mutreja et al. Nature 2011	background	FALSE	FALSE	1/1/91	1991	Asia	India	IND		UNK	FALSE
Asia|IND|ERR018126|UNK|1990-01-01		Asia|IND|ERR018126|UNK|1990	ERR018126	Mutreja et al. Nature 2011	background	TRUE	FALSE	1/1/90	1990	Asia	India	IND		UNK	FALSE
Asia|IND|ERR018127|UNK|1989-01-01		Asia|IND|ERR018127|UNK|1989	ERR018127	Mutreja et al. Nature 2011	background	TRUE	FALSE	1/1/89	1989	Asia	India	IND		UNK	FALSE
Asia|BGD|ERR018128|UNK|2006-01-01		Asia|BGD|ERR018128|UNK|2006	ERR018128	Mutreja et al. Nature 2011	background	TRUE	FALSE	1/1/06	2006	Asia	Bangladesh	BGD		UNK	FALSE
Asia|IND|ERR018130|UNK|2004-01-01		Asia|IND|ERR018130|UNK|2004	ERR018130	Mutreja et al. Nature 2011	background	TRUE	TRUE	1/1/04	2004	Asia	India	IND		UNK	FALSE
America|COL|ERR018146|T2|1992-01-01		America|COL|ERR018146|T2|1992	ERR018146	Mutreja et al. Nature 2011	background	FALSE	FALSE	1/1/92	1992	America	Colombia	COL		T2	FALSE
Unknown|UNK|ERR018147|UNK|1990-01-01		Unknown|UNK|ERR018147|UNK|1990	ERR018147	Mutreja et al. Nature 2011	background	FALSE	FALSE	1/1/90	1990	Unknown	?	UNK		UNK	FALSE
America|COL|ERR018148|T2|1992-01-01		America|COL|ERR018148|T2|1992	ERR018148	Mutreja et al. Nature 2011	background	FALSE	FALSE	1/1/92	1992	America	Colombia	COL		T2	FALSE
America|COL|ERR018149|T2|1992-01-01		America|COL|ERR018149|T2|1992	ERR018149	Mutreja et al. Nature 2011	background	FALSE	FALSE	1/1/92	1992	America	Colombia	COL		T2	FALSE
Africa|MOZ|ERR018150|T1|1991-01-01		Africa|MOZ|ERR018150|T1|1991	ERR018150	Mutreja et al. Nature 2011	background	FALSE	FALSE	1/1/91	1991	Africa	Mozambique	MOZ		T1	FALSE
Africa|MOZ|ERR018151|T1|1991-01-01		Africa|MOZ|ERR018151|T1|1991	ERR018151	Mutreja et al. Nature 2011	background	FALSE	FALSE	1/1/91	1991	Africa	Mozambique	MOZ		T1	FALSE
Africa|MOZ|ERR018152|T1|1991-01-01		Africa|MOZ|ERR018152|T1|1991	ERR018152	Mutreja et al. Nature 2011	background	FALSE	FALSE	1/1/91	1991	Africa	Mozambique	MOZ		T1	FALSE
Asia|IND|ERR018153|UNK|1989-01-01		Asia|IND|ERR018153|UNK|1989	ERR018153	Mutreja et al. Nature 2011	background	FALSE	FALSE	1/1/89	1989	Asia	India	IND		UNK	FALSE
Asia|IND|ERR018154|UNK|1989-01-01		Asia|IND|ERR018154|UNK|1989	ERR018154	Mutreja et al. Nature 2011	background	FALSE	FALSE	1/1/89	1989	Asia	India	IND		UNK	FALSE
America|COL|ERR018156|T2|1992-01-01		America|COL|ERR018156|T2|1992	ERR018156	Mutreja et al. Nature 2011	background	FALSE	FALSE	1/1/92	1992	America	Colombia	COL		T2	FALSE
America|ARG|ERR018158|T2|1992-01-01		America|ARG|ERR018158|T2|1992	ERR018158	Mutreja et al. Nature 2011	background	FALSE	FALSE	1/1/92	1992	America	Argentina	ARG		T2	FALSE
America|MEX|ERR018159|T2|1991-01-01		America|MEX|ERR018159|T2|1991	ERR018159	Mutreja et al. Nature 2011	background	FALSE	FALSE	1/1/91	1991	America	Mexico	MEX		T2	FALSE
America|BOL|ERR018160|T2|1992-01-01		America|BOL|ERR018160|T2|1992	ERR018160	Mutreja et al. Nature 2011	background	FALSE	FALSE	1/1/92	1992	America	Bolivia	BOL		T2	FALSE
America|MEX|ERR018161|T2|1991-01-01		America|MEX|ERR018161|T2|1991	ERR018161	Mutreja et al. Nature 2011	background	FALSE	FALSE	1/1/91	1991	America	Mexico	MEX		T2	FALSE
America|ARG|ERR018167|T2|1992-01-01		America|ARG|ERR018167|T2|1992	ERR018167	Mutreja et al. Nature 2011	background	FALSE	FALSE	1/1/92	1992	America	Argentina	ARG		T2	FALSE
America|ARG|ERR018168|T2|1992-01-01		America|ARG|ERR018168|T2|1992	ERR018168	Mutreja et al. Nature 2011	background	FALSE	FALSE	1/1/92	1992	America	Argentina	ARG		T2	FALSE
Asia|VNM|ERR018169|UNK|1989-01-01		Asia|VNM|ERR018169|UNK|1989	ERR018169	Mutreja et al. Nature 2011	background	FALSE	FALSE	1/1/89	1989	Asia	Viet Nam	VNM		UNK	FALSE
Asia|VNM|ERR018171|UNK|1989-01-01		Asia|VNM|ERR018171|UNK|1989	ERR018171	Mutreja et al. Nature 2011	background	FALSE	FALSE	1/1/89	1989	Asia	Viet Nam	VNM		UNK	FALSE
Africa|DJI|ERR018172|T10|2007-01-01		Africa|DJI|ERR018172|T10|2007	ERR018172	Mutreja et al. Nature 2011	background	TRUE	FALSE	1/1/07	2007	Africa	Djibouti	DJI		T10	FALSE
Africa|DJI|ERR018174|T10|2007-01-01		Africa|DJI|ERR018174|T10|2007	ERR018174	Mutreja et al. Nature 2011	background	TRUE	FALSE	1/1/07	2007	Africa	Djibouti	DJI		T10	FALSE
Africa|DJI|ERR018175|T10|2007-01-01		Africa|DJI|ERR018175|T10|2007	ERR018175	Mutreja et al. Nature 2011	background	TRUE	FALSE	1/1/07	2007	Africa	Djibouti	DJI		T10	FALSE
Asia|BGD|ERR018176|UNK|1987-01-01		Asia|BGD|ERR018176|UNK|1987	ERR018176	Mutreja et al. Nature 2011	background	FALSE	FALSE	1/1/87	1987	Asia	Bangladesh	BGD		UNK	FALSE
Asia|BGD|ERR018177|UNK|1987-01-01		Asia|BGD|ERR018177|UNK|1987	ERR018177	Mutreja et al. Nature 2011	background	FALSE	FALSE	1/1/87	1987	Asia	Bangladesh	BGD		UNK	FALSE
Asia|BGD|ERR018179|UNK|1994-01-01		Asia|BGD|ERR018179|UNK|1994	ERR018179	Mutreja et al. Nature 2011	background	FALSE	FALSE	1/1/94	1994	Asia	Bangladesh	BGD		UNK	FALSE
America|ARG|ERR018181|T2|1993-01-01		America|ARG|ERR018181|T2|1993	ERR018181	Mutreja et al. Nature 2011	background	FALSE	FALSE	1/1/93	1993	America	Argentina	ARG		T2	TRUE
Asia|BGD|ERR018182|UNK|2007-01-01		Asia|BGD|ERR018182|UNK|2007	ERR018182	Mutreja et al. Nature 2011	background	TRUE	FALSE	1/1/07	2007	Asia	Bangladesh	BGD		UNK	FALSE
Asia|IND|ERR018186|UNK|1973-01-01		Asia|IND|ERR018186|UNK|1973	ERR018186	Mutreja et al. Nature 2011	background	FALSE	FALSE	1/1/73	1973	Asia	India	IND		UNK	FALSE
Asia|IND|ERR018187|UNK|2009-01-01		Asia|IND|ERR018187|UNK|2009	ERR018187	Mutreja et al. Nature 2011	background	TRUE	TRUE	1/1/09	2009	Asia	India	IND		UNK	FALSE
Asia|IND|ERR018188|UNK|1979-01-01		Asia|IND|ERR018188|UNK|1979	ERR018188	Mutreja et al. Nature 2011	background	FALSE	FALSE	1/1/79	1979	Asia	India	IND		UNK	FALSE
Asia|IND|ERR018189|UNK|1980-01-01		Asia|IND|ERR018189|UNK|1980	ERR018189	Mutreja et al. Nature 2011	background	FALSE	FALSE	1/1/80	1980	Asia	India	IND		UNK	FALSE
Asia|BHR|ERR018192|UNK|1978-01-01		Asia|BHR|ERR018192|UNK|1978	ERR018192	Mutreja et al. Nature 2011	background	FALSE	FALSE	1/1/78	1978	Asia	Bahrain	BHR		UNK	FALSE
Asia|MYS|ERR018193|UNK|1978-01-01		Asia|MYS|ERR018193|UNK|1978	ERR018193	Mutreja et al. Nature 2011	background	FALSE	FALSE	1/1/78	1978	Asia	Malaysia	MYS		UNK	FALSE
Asia|IND|ERR018195|UNK|1992-01-01		Asia|IND|ERR018195|UNK|1992	ERR018195	Mutreja et al. Nature 2011	background	TRUE	TRUE	1/1/92	1992	Asia	India	IND		UNK	FALSE
Africa|KEN|ERR019287|T10|2007-01-01		Africa|KEN|ERR019287|T10|2007	ERR019287	Mutreja et al. Nature 2011	background	TRUE	FALSE	1/1/07	2007	Africa	Kenya	KEN		T10	FALSE
Africa|KEN|ERR019288|T10|2005-01-01		Africa|KEN|ERR019288|T10|2005	ERR019288	Mutreja et al. Nature 2011	background	TRUE	FALSE	1/1/05	2005	Africa	Kenya	KEN		T10	FALSE
Africa|KEN|ERR019289|T10|2007-01-01		Africa|KEN|ERR019289|T10|2007	ERR019289	Mutreja et al. Nature 2011	background	TRUE	FALSE	1/1/07	2007	Africa	Kenya	KEN		T10	FALSE
Africa|KEN|ERR019290|T10|2007-01-01		Africa|KEN|ERR019290|T10|2007	ERR019290	Mutreja et al. Nature 2011	background	TRUE	FALSE	1/1/07	2007	Africa	Kenya	KEN		T10	FALSE
Africa|KEN|ERR019291|T10|2007-01-01		Africa|KEN|ERR019291|T10|2007	ERR019291	Mutreja et al. Nature 2011	background	TRUE	FALSE	1/1/07	2007	Africa	Kenya	KEN		T10	FALSE
Africa|KEN|ERR019292|T10|2007-01-01		Africa|KEN|ERR019292|T10|2007	ERR019292	Mutreja et al. Nature 2011	background	TRUE	FALSE	1/1/07	2007	Africa	Kenya	KEN		T10	FALSE
Africa|KEN|ERR019295|T10|2007-01-01		Africa|KEN|ERR019295|T10|2007	ERR019295	Mutreja et al. Nature 2011	background	TRUE	FALSE	1/1/07	2007	Africa	Kenya	KEN		T10	FALSE
Africa|KEN|ERR019296|T10|2005-01-01		Africa|KEN|ERR019296|T10|2005	ERR019296	Mutreja et al. Nature 2011	background	TRUE	FALSE	1/1/05	2005	Africa	Kenya	KEN		T10	FALSE
Africa|KEN|ERR019297|T10|2005-01-01		Africa|KEN|ERR019297|T10|2005	ERR019297	Mutreja et al. Nature 2011	background	TRUE	FALSE	1/1/05	2005	Africa	Kenya	KEN		T10	FALSE
Africa|KEN|ERR028066|T10|2009-01-01		Africa|KEN|ERR028066|T10|2009	ERR028066	Mutreja et al. Nature 2011	background	TRUE	FALSE	1/1/09	2009	Africa	Kenya	KEN		T10	FALSE
Africa|KEN|ERR028068|T10|2009-01-01		Africa|KEN|ERR028068|T10|2009	ERR028068	Mutreja et al. Nature 2011	background	TRUE	FALSE	1/1/09	2009	Africa	Kenya	KEN		T10	FALSE
Africa|KEN|ERR028074|T10|2009-01-01		Africa|KEN|ERR028074|T10|2009	ERR028074	Mutreja et al. Nature 2011	background	TRUE	FALSE	1/1/09	2009	Africa	Kenya	KEN		T10	FALSE
Africa|KEN|ERR028075|T10|2009-01-01		Africa|KEN|ERR028075|T10|2009	ERR028075	Mutreja et al. Nature 2011	background	TRUE	FALSE	1/1/09	2009	Africa	Kenya	KEN		T10	FALSE
Africa|KEN|ERR028076|T10|2009-01-01		Africa|KEN|ERR028076|T10|2009	ERR028076	Mutreja et al. Nature 2011	background	TRUE	FALSE	1/1/09	2009	Africa	Kenya	KEN		T10	FALSE
Africa|MOZ|ERR025356|T8|2005-01-01		Africa|MOZ|ERR025356|T8|2005	ERR025356	Mutreja et al. Nature 2011	background	FALSE	FALSE	1/1/05	2005	Africa	Mozambique	MOZ		T8	FALSE
Asia|IND|ERR025357|UNK|2007-01-01		Asia|IND|ERR025357|UNK|2007	ERR025357	Mutreja et al. Nature 2011	background	TRUE	TRUE	1/1/07	2007	Asia	India	IND		UNK	FALSE
Asia|IND|ERR025358|UNK|2007-01-01		Asia|IND|ERR025358|UNK|2007	ERR025358	Mutreja et al. Nature 2011	background	TRUE	TRUE	1/1/07	2007	Asia	India	IND		UNK	FALSE
Asia|IND|ERR025359|UNK|2007-01-01		Asia|IND|ERR025359|UNK|2007	ERR025359	Mutreja et al. Nature 2011	background	TRUE	TRUE	1/1/07	2007	Asia	India	IND		UNK	FALSE
Asia|IND|ERR025360|UNK|2007-01-01		Asia|IND|ERR025360|UNK|2007	ERR025360	Mutreja et al. Nature 2011	background	TRUE	FALSE	1/1/07	2007	Asia	India	IND		UNK	FALSE
Asia|IND|ERR025361|UNK|2004-01-01		Asia|IND|ERR025361|UNK|2004	ERR025361	Mutreja et al. Nature 2011	background	TRUE	TRUE	1/1/04	2004	Asia	India	IND		UNK	FALSE
Asia|VNM|ERR025362|UNK|2004-01-01		Asia|VNM|ERR025362|UNK|2004	ERR025362	Mutreja et al. Nature 2011	background	FALSE	FALSE	1/1/04	2004	Asia	Viet Nam	VNM		UNK	FALSE
Asia|VNM|ERR025364|UNK|2003-01-01		Asia|VNM|ERR025364|UNK|2003	ERR025364	Mutreja et al. Nature 2011	background	FALSE	FALSE	1/1/03	2003	Asia	Viet Nam	VNM		UNK	FALSE
Asia|IND|ERR025366|UNK|2007-01-01		Asia|IND|ERR025366|UNK|2007	ERR025366	Mutreja et al. Nature 2011	background	TRUE	TRUE	1/1/07	2007	Asia	India	IND		UNK	FALSE
Africa|MOZ|ERR025367|T8|2005-01-01		Africa|MOZ|ERR025367|T8|2005	ERR025367	Mutreja et al. Nature 2011	background	FALSE	FALSE	1/1/05	2005	Africa	Mozambique	MOZ		T8	FALSE
Asia|IND|ERR025368|UNK|2007-01-01		Asia|IND|ERR025368|UNK|2007	ERR025368	Mutreja et al. Nature 2011	background	TRUE	TRUE	1/1/07	2007	Asia	India	IND		UNK	FALSE
Asia|IND|ERR025369|UNK|2006-01-01		Asia|IND|ERR025369|UNK|2006	ERR025369	Mutreja et al. Nature 2011	background	TRUE	TRUE	1/1/06	2006	Asia	India	IND		UNK	FALSE
Africa|TZA|ERR025370|T10|2009-01-01		Africa|TZA|ERR025370|T10|2009	ERR025370	Mutreja et al. Nature 2011	background	TRUE	FALSE	1/1/09	2009	Africa	Tanzania	TZA		T10	FALSE
Asia|IND|ERR025371|UNK|2007-01-01		Asia|IND|ERR025371|UNK|2007	ERR025371	Mutreja et al. Nature 2011	background	TRUE	TRUE	1/1/07	2007	Asia	India	IND		UNK	FALSE
Asia|IND|ERR025372|UNK|2007-01-01		Asia|IND|ERR025372|UNK|2007	ERR025372	Mutreja et al. Nature 2011	background	TRUE	TRUE	1/1/07	2007	Asia	India	IND		UNK	FALSE
Asia|BGD|ERR025373|UNK|2001-01-01		Asia|BGD|ERR025373|UNK|2001	ERR025373	Mutreja et al. Nature 2011	background	TRUE	FALSE	1/1/01	2001	Asia	Bangladesh	BGD		UNK	FALSE
Asia|IND|ERR025374|UNK|2005-01-01		Asia|IND|ERR025374|UNK|2005	ERR025374	Mutreja et al. Nature 2011	background	TRUE	FALSE	1/1/05	2005	Asia	India	IND		UNK	FALSE
Asia|IND|ERR025375|UNK|2007-01-01		Asia|IND|ERR025375|UNK|2007	ERR025375	Mutreja et al. Nature 2011	background	TRUE	TRUE	1/1/07	2007	Asia	India	IND		UNK	FALSE
Africa|MOZ|ERR025377|T8|2005-01-01		Africa|MOZ|ERR025377|T8|2005	ERR025377	Mutreja et al. Nature 2011	background	FALSE	FALSE	1/1/05	2005	Africa	Mozambique	MOZ		T8	FALSE
America|PER|ERR025378|T2|1991-01-01		America|PER|ERR025378|T2|1991	ERR025378	Mutreja et al. Nature 2011	background	FALSE	FALSE	1/1/91	1991	America	Peru	PER		T2	FALSE
Unknown|UNK|ERR025380|UNK|1973-01-01		Unknown|UNK|ERR025380|UNK|1973	ERR025380	Mutreja et al. Nature 2011	background	FALSE	FALSE	1/1/73	1973	Unknown	?	UNK		UNK	FALSE
Africa|AGO|ERR025381|T1|1989-01-01		Africa|AGO|ERR025381|T1|1989	ERR025381	Mutreja et al. Nature 2011	background	FALSE	FALSE	1/1/89	1989	Africa	Angola	AGO		T1	FALSE
Asia|IDN|ERR025382|UNK|1957-01-01		Asia|IDN|ERR025382|UNK|1957	ERR025382	Mutreja et al. Nature 2011	background	FALSE	FALSE	1/1/57	1957	Asia	Indonesia	IDN		UNK	FALSE
Asia|BGD|ERR025383|UNK|1979-01-01		Asia|BGD|ERR025383|UNK|1979	ERR025383	Mutreja et al. Nature 2011	background	FALSE	FALSE	1/1/79	1979	Asia	Bangladesh	BGD		UNK	TRUE
Asia|IND|ERR025384|UNK|1977-01-01		Asia|IND|ERR025384|UNK|1977	ERR025384	Mutreja et al. Nature 2011	background	FALSE	FALSE	1/1/77	1977	Asia	India	IND		UNK	FALSE
Asia|BGD|ERR025385|UNK|1971-01-01		Asia|BGD|ERR025385|UNK|1971	ERR025385	Mutreja et al. Nature 2011	background	FALSE	FALSE	1/1/71	1971	Asia	Bangladesh	BGD		UNK	FALSE
Asia|BGD|ERR025386|UNK|1979-01-01		Asia|BGD|ERR025386|UNK|1979	ERR025386	Mutreja et al. Nature 2011	background	FALSE	FALSE	1/1/79	1979	Asia	Bangladesh	BGD		UNK	FALSE
America|PER|ERR025388|T2|1991-01-01		America|PER|ERR025388|T2|1991	ERR025388	Mutreja et al. Nature 2011	background	FALSE	FALSE	1/1/91	1991	America	Peru	PER		T2	FALSE
America|PER|ERR025389|T2|1991-01-01		America|PER|ERR025389|T2|1991	ERR025389	Mutreja et al. Nature 2011	background	FALSE	FALSE	1/1/91	1991	America	Peru	PER		T2	FALSE
America|PER|ERR025390|T2|1991-01-01		America|PER|ERR025390|T2|1991	ERR025390	Mutreja et al. Nature 2011	background	FALSE	FALSE	1/1/91	1991	America	Peru	PER		T2	FALSE
Asia|BGD|ERR025396|UNK|1991-01-01		Asia|BGD|ERR025396|UNK|1991	ERR025396	Mutreja et al. Nature 2011	background	TRUE	FALSE	1/1/91	1991	Asia	Bangladesh	BGD		UNK	FALSE
Africa|ZMB|SAMN17861255|T13|2016-01-01		Africa|ZMB|SAMN17861255|T13|2016	SAMN17861255	Mwaba et al. BMC Infect Dis 2021	background	TRUE	FALSE	4/1/16	2016	Africa	Zambia	ZMB	Lusaka	T13
Africa|ZMB|SAMN17861257|T13|2016-01-01		Africa|ZMB|SAMN17861257|T13|2016	SAMN17861257	Mwaba et al. BMC Infect Dis 2021	background	TRUE	FALSE	5/1/16	2016	Africa	Zambia	ZMB	Lusaka	T13
Africa|ZMB|SAMN17861258|T13|2016-01-01		Africa|ZMB|SAMN17861258|T13|2016	SAMN17861258	Mwaba et al. BMC Infect Dis 2021	background	TRUE	FALSE	5/1/16	2016	Africa	Zambia	ZMB	Lusaka	T13
Africa|ZMB|SAMN17861259|T13|2016-01-01		Africa|ZMB|SAMN17861259|T13|2016	SAMN17861259	Mwaba et al. BMC Infect Dis 2021	background	TRUE	FALSE	5/1/16	2016	Africa	Zambia	ZMB	Lusaka	T13
Africa|ZMB|SAMN17861260|T10|2009-01-01		Africa|ZMB|SAMN17861260|T10|2009	SAMN17861260	Mwaba et al. BMC Infect Dis 2021	background	TRUE	FALSE	1/1/09	2009	Africa	Zambia	ZMB	Lusaka	T10
Africa|ZMB|SAMN17861261|T10|2009-01-01		Africa|ZMB|SAMN17861261|T10|2009	SAMN17861261	Mwaba et al. BMC Infect Dis 2021	background	TRUE	FALSE	1/1/09	2009	Africa	Zambia	ZMB	Lusaka	T10
Africa|ZMB|SAMN17861262|T10|2010-01-01		Africa|ZMB|SAMN17861262|T10|2010	SAMN17861262	Mwaba et al. BMC Infect Dis 2021	background	TRUE	FALSE	1/1/10	2010	Africa	Zambia	ZMB	Lusaka	T10
Africa|ZMB|SAMN17861263|T10|2010-01-01		Africa|ZMB|SAMN17861263|T10|2010	SAMN17861263	Mwaba et al. BMC Infect Dis 2021	background	TRUE	FALSE	1/1/10	2010	Africa	Zambia	ZMB	Lusaka	T10
Africa|ZMB|SAMN17861264|T13|2016-01-01		Africa|ZMB|SAMN17861264|T13|2016	SAMN17861264	Mwaba et al. BMC Infect Dis 2021	background	TRUE	FALSE	4/1/16	2016	Africa	Zambia	ZMB	Lusaka	T13
Africa|ZMB|SAMN17861265|T13|2017-01-01		Africa|ZMB|SAMN17861265|T13|2017	SAMN17861265	Mwaba et al. BMC Infect Dis 2021	background	TRUE	FALSE	1/1/17	2017	Africa	Zambia	ZMB	Chiengi	T13
Africa|ZMB|SAMN17861266|T13|2016-01-01		Africa|ZMB|SAMN17861266|T13|2016	SAMN17861266	Mwaba et al. BMC Infect Dis 2021	background	TRUE	FALSE	1/1/16	2016	Africa	Zambia	ZMB	Lusaka	T13
Africa|ZMB|SAMN17861256|T13|2016-01-01		Africa|ZMB|SAMN17861256|T13|2016	SAMN17861256	Mwaba et al. BMC Infect Dis 2021	background	TRUE	FALSE	4/1/16	2016	Africa	Zambia	ZMB		T13
America|HTI|CP003069.1/CP003070.1|UNK|2010-01-01		America|HTI|CP003069.1/CP003070.1|UNK|2010	CP003069.1/CP003070.1	Reimer et al. EID 2011	background	TRUE	TRUE	1/1/10	2010	America	Haiti	HTI		UNK	FALSE
America|HTI|AELJ00000000.1|UNK|2010-01-01		America|HTI|AELJ00000000.1|UNK|2010	AELJ00000000.1	Reimer et al. EID 2011	background	TRUE	TRUE	1/1/10	2010	America	Haiti	HTI		UNK	FALSE
America|HTI|AELI00000000.1|UNK|2010-01-01		America|HTI|AELI00000000.1|UNK|2010	AELI00000000.1	Reimer et al. EID 2011	background	TRUE	TRUE	1/1/10	2010	America	Haiti	HTI		UNK	FALSE
Asia|PAK|ERR051745|UNK|2010-01-01		Asia|PAK|ERR051745|UNK|2010	ERR051745	Shah et al. EID 2015	background	TRUE	FALSE	1/1/10	2010	Asia	Pakistan	PAK		UNK
Asia|PAK|ERR051755|UNK|2010-01-01		Asia|PAK|ERR051755|UNK|2010	ERR051755	Shah et al. EID 2015	background	TRUE	FALSE	1/1/10	2010	Asia	Pakistan	PAK		UNK
Asia|PAK|ERR051756|UNK|2010-01-01		Asia|PAK|ERR051756|UNK|2010	ERR051756	Shah et al. EID 2015	background	TRUE	FALSE	1/1/10	2010	Asia	Pakistan	PAK		UNK
Asia|PAK|ERR051758|UNK|2010-01-01		Asia|PAK|ERR051758|UNK|2010	ERR051758	Shah et al. EID 2015	background	TRUE	FALSE	1/1/10	2010	Asia	Pakistan	PAK		UNK
Asia|PAK|ERR051759|UNK|2010-01-01		Asia|PAK|ERR051759|UNK|2010	ERR051759	Shah et al. EID 2015	background	TRUE	FALSE	1/1/10	2010	Asia	Pakistan	PAK		UNK
Asia|PAK|ERR051760|UNK|2010-01-01		Asia|PAK|ERR051760|UNK|2010	ERR051760	Shah et al. EID 2015	background	TRUE	FALSE	1/1/10	2010	Asia	Pakistan	PAK		UNK
Asia|PAK|ERR051761|UNK|2010-01-01		Asia|PAK|ERR051761|UNK|2010	ERR051761	Shah et al. EID 2015	background	TRUE	FALSE	1/1/10	2010	Asia	Pakistan	PAK		UNK
Asia|PAK|ERR051762|UNK|2010-01-01		Asia|PAK|ERR051762|UNK|2010	ERR051762	Shah et al. EID 2015	background	TRUE	FALSE	1/1/10	2010	Asia	Pakistan	PAK		UNK
Asia|PAK|ERR051763|UNK|2010-01-01		Asia|PAK|ERR051763|UNK|2010	ERR051763	Shah et al. EID 2015	background	TRUE	FALSE	1/1/10	2010	Asia	Pakistan	PAK		UNK
Asia|PAK|ERR051746|UNK|2010-01-01		Asia|PAK|ERR051746|UNK|2010	ERR051746	Shah et al. EID 2015	background	TRUE	FALSE	1/1/10	2010	Asia	Pakistan	PAK		UNK
Asia|PAK|ERR051764|UNK|2010-01-01		Asia|PAK|ERR051764|UNK|2010	ERR051764	Shah et al. EID 2015	background	TRUE	FALSE	1/1/10	2010	Asia	Pakistan	PAK		UNK
Asia|PAK|ERR051765|UNK|2010-01-01		Asia|PAK|ERR051765|UNK|2010	ERR051765	Shah et al. EID 2015	background	TRUE	TRUE	1/1/10	2010	Asia	Pakistan	PAK		UNK
Asia|PAK|ERR051767|UNK|2010-01-01		Asia|PAK|ERR051767|UNK|2010	ERR051767	Shah et al. EID 2015	background	TRUE	TRUE	1/1/10	2010	Asia	Pakistan	PAK		UNK
Asia|PAK|ERR051748|UNK|2010-01-01		Asia|PAK|ERR051748|UNK|2010	ERR051748	Shah et al. EID 2015	background	TRUE	FALSE	1/1/10	2010	Asia	Pakistan	PAK		UNK
Asia|PAK|ERR051749|UNK|2010-01-01		Asia|PAK|ERR051749|UNK|2010	ERR051749	Shah et al. EID 2015	background	TRUE	FALSE	1/1/10	2010	Asia	Pakistan	PAK		UNK
Asia|PAK|ERR051751|UNK|2010-01-01		Asia|PAK|ERR051751|UNK|2010	ERR051751	Shah et al. EID 2015	background	TRUE	FALSE	1/1/10	2010	Asia	Pakistan	PAK		UNK
Asia|PAK|ERR051752|UNK|2010-01-01		Asia|PAK|ERR051752|UNK|2010	ERR051752	Shah et al. EID 2015	background	TRUE	FALSE	1/1/10	2010	Asia	Pakistan	PAK		UNK
Asia|PAK|ERR051768|UNK|2010-01-01		Asia|PAK|ERR051768|UNK|2010	ERR051768	Shah et al. EID 2015	background	TRUE	TRUE	1/1/10	2010	Asia	Pakistan	PAK		UNK
Asia|PAK|ERR051777|UNK|2010-01-01		Asia|PAK|ERR051777|UNK|2010	ERR051777	Shah et al. EID 2015	background	TRUE	FALSE	1/1/10	2010	Asia	Pakistan	PAK		UNK
Asia|PAK|ERR051779|UNK|2010-01-01		Asia|PAK|ERR051779|UNK|2010	ERR051779	Shah et al. EID 2015	background	TRUE	FALSE	1/1/10	2010	Asia	Pakistan	PAK		UNK
Asia|PAK|ERR051780|UNK|2010-01-01		Asia|PAK|ERR051780|UNK|2010	ERR051780	Shah et al. EID 2015	background	TRUE	FALSE	1/1/10	2010	Asia	Pakistan	PAK		UNK
Asia|PAK|ERR051781|UNK|2010-01-01		Asia|PAK|ERR051781|UNK|2010	ERR051781	Shah et al. EID 2015	background	TRUE	FALSE	1/1/10	2010	Asia	Pakistan	PAK		UNK
Asia|PAK|ERR051782|UNK|2010-01-01		Asia|PAK|ERR051782|UNK|2010	ERR051782	Shah et al. EID 2015	background	TRUE	FALSE	1/1/10	2010	Asia	Pakistan	PAK		UNK
Asia|PAK|ERR051783|UNK|2010-01-01		Asia|PAK|ERR051783|UNK|2010	ERR051783	Shah et al. EID 2015	background	TRUE	FALSE	1/1/10	2010	Asia	Pakistan	PAK		UNK
Asia|PAK|ERR051784|UNK|2010-01-01		Asia|PAK|ERR051784|UNK|2010	ERR051784	Shah et al. EID 2015	background	TRUE	FALSE	1/1/10	2010	Asia	Pakistan	PAK		UNK
Asia|PAK|ERR051785|UNK|2010-01-01		Asia|PAK|ERR051785|UNK|2010	ERR051785	Shah et al. EID 2015	background	TRUE	FALSE	1/1/10	2010	Asia	Pakistan	PAK		UNK
Asia|PAK|ERR051786|UNK|2010-01-01		Asia|PAK|ERR051786|UNK|2010	ERR051786	Shah et al. EID 2015	background	TRUE	TRUE	1/1/10	2010	Asia	Pakistan	PAK		UNK
Asia|PAK|ERR051769|UNK|2010-01-01		Asia|PAK|ERR051769|UNK|2010	ERR051769	Shah et al. EID 2015	background	TRUE	TRUE	1/1/10	2010	Asia	Pakistan	PAK		UNK
Asia|PAK|ERR051787|UNK|2010-01-01		Asia|PAK|ERR051787|UNK|2010	ERR051787	Shah et al. EID 2015	background	TRUE	FALSE	1/1/10	2010	Asia	Pakistan	PAK		UNK
Asia|PAK|ERR051788|UNK|2010-01-01		Asia|PAK|ERR051788|UNK|2010	ERR051788	Shah et al. EID 2015	background	TRUE	FALSE	1/1/10	2010	Asia	Pakistan	PAK		UNK
Asia|PAK|ERR051789|UNK|2010-01-01		Asia|PAK|ERR051789|UNK|2010	ERR051789	Shah et al. EID 2015	background	TRUE	FALSE	1/1/10	2010	Asia	Pakistan	PAK		UNK
Asia|PAK|ERR051790|UNK|2010-01-01		Asia|PAK|ERR051790|UNK|2010	ERR051790	Shah et al. EID 2015	background	TRUE	FALSE	1/1/10	2010	Asia	Pakistan	PAK		UNK
Asia|PAK|ERR051770|UNK|2010-01-01		Asia|PAK|ERR051770|UNK|2010	ERR051770	Shah et al. EID 2015	background	TRUE	FALSE	1/1/10	2010	Asia	Pakistan	PAK		UNK
Asia|PAK|ERR051771|UNK|2010-01-01		Asia|PAK|ERR051771|UNK|2010	ERR051771	Shah et al. EID 2015	background	TRUE	FALSE	1/1/10	2010	Asia	Pakistan	PAK		UNK
Asia|PAK|ERR051772|UNK|2010-01-01		Asia|PAK|ERR051772|UNK|2010	ERR051772	Shah et al. EID 2015	background	TRUE	TRUE	1/1/10	2010	Asia	Pakistan	PAK		UNK
Asia|PAK|ERR051773|UNK|2010-01-01		Asia|PAK|ERR051773|UNK|2010	ERR051773	Shah et al. EID 2015	background	TRUE	FALSE	1/1/10	2010	Asia	Pakistan	PAK		UNK
Asia|PAK|ERR051775|UNK|2010-01-01		Asia|PAK|ERR051775|UNK|2010	ERR051775	Shah et al. EID 2015	background	TRUE	FALSE	1/1/10	2010	Asia	Pakistan	PAK		UNK
Asia|PAK|ERR051776|UNK|2010-01-01		Asia|PAK|ERR051776|UNK|2010	ERR051776	Shah et al. EID 2015	background	TRUE	FALSE	1/1/10	2010	Asia	Pakistan	PAK		UNK
Africa|AGO|ERS4937852|T10|2018-01-01		Africa|AGO|ERS4937852|UND|2018	ERS4937852	Smith et al. Emerg Infect Dis 2023	background	TRUE	FALSE	5/28/18	2018	Africa	Angola	AGO		T10
Africa|KEN|ERS4937851|T13|2017-01-01		Africa|KEN|ERS4937851|UND|2017	ERS4937851	Smith et al. Emerg Infect Dis 2023	background	TRUE	FALSE	7/24/17	2017	Africa	Kenya	KEN		T13
Africa|KEN|ERS4937850|T13|2017-01-01		Africa|KEN|ERS4937850|UND|2017	ERS4937850	Smith et al. Emerg Infect Dis 2023	background	TRUE	FALSE	7/16/17	2017	Africa	Kenya	KEN		T13
Africa|KEN|ERS4937848|T13|2017-01-01		Africa|KEN|ERS4937848|UND|2017	ERS4937848	Smith et al. Emerg Infect Dis 2023	background	TRUE	FALSE	7/24/17	2017	Africa	Kenya	KEN		T13
Africa|KEN|ERS4937847|T13|2017-01-01		Africa|KEN|ERS4937847|UND|2017	ERS4937847	Smith et al. Emerg Infect Dis 2023	background	TRUE	FALSE	7/17/17	2017	Africa	Kenya	KEN		T13
Africa|ZAF|ERS16508136|T15|2023-01-01		Africa|ZAF|ERS16508136|UND|2023	ERS16508136	Smith et al. Emerg Infect Dis 2023	background	TRUE	FALSE	9/27/23	2023	Africa	South Africa	ZAF	Gauteng	T15
Africa|ZAF|ERS16452885|T15|2023-01-01		Africa|ZAF|ERS16452885|UND|2023	ERS16452885	Smith et al. Emerg Infect Dis 2023	background	TRUE	FALSE	5/22/23	2023	Africa	South Africa	ZAF	Gauteng	T15
Africa|ZAF|ERS16284796|T15|2023-01-01		Africa|ZAF|ERS16284796|UND|2023	ERS16284796	Smith et al. Emerg Infect Dis 2023	background	TRUE	FALSE	5/31/23	2023	Africa	South Africa	ZAF	Gauteng	T15
Africa|ZAF|ERS16284795|T15|2023-01-01		Africa|ZAF|ERS16284795|UND|2023	ERS16284795	Smith et al. Emerg Infect Dis 2023	background	TRUE	FALSE	6/2/23	2023	Africa	South Africa	ZAF	Gauteng	T15
Africa|ZAF|ERS16232379|T15|2023-01-01		Africa|ZAF|ERS16232379|UND|2023	ERS16232379	Smith et al. Emerg Infect Dis 2023	background	TRUE	TRUE	6/2/23	2023	Africa	South Africa	ZAF	Limpopo	T15
Africa|ZAF|ERS16049962|T15|2023-01-01		Africa|ZAF|ERS16049962|UND|2023	ERS16049962	Smith et al. Emerg Infect Dis 2023	background	TRUE	TRUE	5/26/23	2023	Africa	South Africa	ZAF	Limpopo	T15
Africa|ZAF|ERS16049961|T15|2023-01-01		Africa|ZAF|ERS16049961|UND|2023	ERS16049961	Smith et al. Emerg Infect Dis 2023	background	TRUE	FALSE	6/20/23	2023	Africa	South Africa	ZAF	Gauteng	T15
Africa|ZAF|ERS15993600|T15|2023-01-01		Africa|ZAF|ERS15993600|UND|2023	ERS15993600	Smith et al. Emerg Infect Dis 2023	background	TRUE	TRUE	5/24/23	2023	Africa	South Africa	ZAF	Gauteng	T15
Africa|ZAF|ERS15993599|T15|2023-01-01		Africa|ZAF|ERS15993599|UND|2023	ERS15993599	Smith et al. Emerg Infect Dis 2023	background	TRUE	FALSE	5/25/23	2023	Africa	South Africa	ZAF	Gauteng	T15
Africa|ZAF|ERS15993598|T15|2023-01-01		Africa|ZAF|ERS15993598|UND|2023	ERS15993598	Smith et al. Emerg Infect Dis 2023	background	TRUE	FALSE	5/24/23	2023	Africa	South Africa	ZAF	Gauteng	T15
Africa|ZAF|ERS15993597|T15|2023-01-01		Africa|ZAF|ERS15993597|UND|2023	ERS15993597	Smith et al. Emerg Infect Dis 2023	background	TRUE	FALSE	5/25/23	2023	Africa	South Africa	ZAF	Gauteng	T15
Africa|ZAF|ERS15993596|T15|2023-01-01		Africa|ZAF|ERS15993596|UND|2023	ERS15993596	Smith et al. Emerg Infect Dis 2023	background	TRUE	TRUE	5/22/23	2023	Africa	South Africa	ZAF	Gauteng	T15
Africa|ZAF|ERS15993595|T15|2023-01-01		Africa|ZAF|ERS15993595|UND|2023	ERS15993595	Smith et al. Emerg Infect Dis 2023	background	TRUE	TRUE	5/23/23	2023	Africa	South Africa	ZAF	Gauteng	T15
Africa|ZAF|ERS15993594|T15|2023-01-01		Africa|ZAF|ERS15993594|UND|2023	ERS15993594	Smith et al. Emerg Infect Dis 2023	background	TRUE	TRUE	5/24/23	2023	Africa	South Africa	ZAF	Gauteng	T15
Africa|ZAF|ERS15993593|T15|2023-01-01		Africa|ZAF|ERS15993593|UND|2023	ERS15993593	Smith et al. Emerg Infect Dis 2023	background	TRUE	TRUE	5/23/23	2023	Africa	South Africa	ZAF	Gauteng	T15
Africa|ZAF|ERS15993592|T15|2023-01-01		Africa|ZAF|ERS15993592|UND|2023	ERS15993592	Smith et al. Emerg Infect Dis 2023	background	TRUE	TRUE	5/23/23	2023	Africa	South Africa	ZAF	Gauteng	T15
Africa|ZAF|ERS15993591|T15|2023-01-01		Africa|ZAF|ERS15993591|UND|2023	ERS15993591	Smith et al. Emerg Infect Dis 2023	background	TRUE	TRUE	5/23/23	2023	Africa	South Africa	ZAF	Gauteng	T15
Africa|ZAF|ERS15993590|T15|2023-01-01		Africa|ZAF|ERS15993590|UND|2023	ERS15993590	Smith et al. Emerg Infect Dis 2023	background	TRUE	TRUE	5/23/23	2023	Africa	South Africa	ZAF	Gauteng	T15
Africa|ZAF|ERS15993589|T15|2023-01-01		Africa|ZAF|ERS15993589|UND|2023	ERS15993589	Smith et al. Emerg Infect Dis 2023	background	TRUE	FALSE	5/23/23	2023	Africa	South Africa	ZAF	Gauteng	T15
Africa|ZAF|ERS15993588|T15|2023-01-01		Africa|ZAF|ERS15993588|UND|2023	ERS15993588	Smith et al. Emerg Infect Dis 2023	background	TRUE	TRUE	5/24/23	2023	Africa	South Africa	ZAF	Gauteng	T15
Africa|ZAF|ERS15993587|T15|2023-01-01		Africa|ZAF|ERS15993587|UND|2023	ERS15993587	Smith et al. Emerg Infect Dis 2023	background	TRUE	TRUE	5/23/23	2023	Africa	South Africa	ZAF	Gauteng	T15
Africa|ZAF|ERS15993586|T15|2023-01-01		Africa|ZAF|ERS15993586|UND|2023	ERS15993586	Smith et al. Emerg Infect Dis 2023	background	TRUE	TRUE	5/22/23	2023	Africa	South Africa	ZAF	Gauteng	T15
Africa|ZAF|ERS15993585|T15|2023-01-01		Africa|ZAF|ERS15993585|UND|2023	ERS15993585	Smith et al. Emerg Infect Dis 2023	background	TRUE	TRUE	5/20/23	2023	Africa	South Africa	ZAF	Gauteng	T15
Africa|ZAF|ERS15993584|T15|2023-01-01		Africa|ZAF|ERS15993584|UND|2023	ERS15993584	Smith et al. Emerg Infect Dis 2023	background	TRUE	FALSE	5/22/23	2023	Africa	South Africa	ZAF	Gauteng	T15
Africa|ZAF|ERS15993583|T15|2023-01-01		Africa|ZAF|ERS15993583|UND|2023	ERS15993583	Smith et al. Emerg Infect Dis 2023	background	TRUE	TRUE	5/18/23	2023	Africa	South Africa	ZAF	Gauteng	T15
Africa|ZAF|ERS15993582|T15|2023-01-01		Africa|ZAF|ERS15993582|UND|2023	ERS15993582	Smith et al. Emerg Infect Dis 2023	background	TRUE	TRUE	5/22/23	2023	Africa	South Africa	ZAF	Gauteng	T15
Africa|ZAF|ERS15993581|T15|2023-01-01		Africa|ZAF|ERS15993581|UND|2023	ERS15993581	Smith et al. Emerg Infect Dis 2023	background	TRUE	TRUE	5/21/23	2023	Africa	South Africa	ZAF	Gauteng	T15
Africa|ZAF|ERS15993580|T15|2023-01-01		Africa|ZAF|ERS15993580|UND|2023	ERS15993580	Smith et al. Emerg Infect Dis 2023	background	TRUE	TRUE	5/22/23	2023	Africa	South Africa	ZAF	Gauteng	T15
Africa|ZAF|ERS15993579|T15|2023-01-01		Africa|ZAF|ERS15993579|UND|2023	ERS15993579	Smith et al. Emerg Infect Dis 2023	background	TRUE	FALSE	5/23/23	2023	Africa	South Africa	ZAF	Gauteng	T15
Africa|ZAF|ERS15993578|T15|2023-01-01		Africa|ZAF|ERS15993578|UND|2023	ERS15993578	Smith et al. Emerg Infect Dis 2023	background	TRUE	TRUE	5/26/23	2023	Africa	South Africa	ZAF	Gauteng	T15
Africa|ZAF|ERS15993577|T15|2023-01-01		Africa|ZAF|ERS15993577|UND|2023	ERS15993577	Smith et al. Emerg Infect Dis 2023	background	TRUE	FALSE	5/21/23	2023	Africa	South Africa	ZAF	Gauteng	T15
Africa|ZAF|ERS15993576|T15|2023-01-01		Africa|ZAF|ERS15993576|UND|2023	ERS15993576	Smith et al. Emerg Infect Dis 2023	background	TRUE	TRUE	5/26/23	2023	Africa	South Africa	ZAF	Gauteng	T15
Africa|ZAF|ERS15993575|T15|2023-01-01		Africa|ZAF|ERS15993575|UND|2023	ERS15993575	Smith et al. Emerg Infect Dis 2023	background	TRUE	TRUE	5/25/23	2023	Africa	South Africa	ZAF	Gauteng	T15
Africa|ZAF|ERS15993574|T15|2023-01-01		Africa|ZAF|ERS15993574|UND|2023	ERS15993574	Smith et al. Emerg Infect Dis 2023	background	TRUE	TRUE	5/24/23	2023	Africa	South Africa	ZAF	Gauteng	T15
Africa|ZAF|ERS15993573|T15|2023-01-01		Africa|ZAF|ERS15993573|UND|2023	ERS15993573	Smith et al. Emerg Infect Dis 2023	background	TRUE	FALSE	5/23/23	2023	Africa	South Africa	ZAF	Gauteng	T15
Africa|ZAF|ERS15993571|T15|2023-01-01		Africa|ZAF|ERS15993571|UND|2023	ERS15993571	Smith et al. Emerg Infect Dis 2023	background	TRUE	TRUE	5/25/23	2023	Africa	South Africa	ZAF	Gauteng	T15
Africa|ZAF|ERS15993570|T15|2023-01-01		Africa|ZAF|ERS15993570|UND|2023	ERS15993570	Smith et al. Emerg Infect Dis 2023	background	TRUE	TRUE	5/24/23	2023	Africa	South Africa	ZAF	Gauteng	T15
Africa|ZAF|ERS15993569|T15|2023-01-01		Africa|ZAF|ERS15993569|UND|2023	ERS15993569	Smith et al. Emerg Infect Dis 2023	background	TRUE	TRUE	5/23/23	2023	Africa	South Africa	ZAF	Gauteng	T15
Africa|ZAF|ERS15993568|T15|2023-01-01		Africa|ZAF|ERS15993568|UND|2023	ERS15993568	Smith et al. Emerg Infect Dis 2023	background	TRUE	TRUE	5/27/23	2023	Africa	South Africa	ZAF	Mpumalanga	T15
Africa|ZAF|ERS15993567|T15|2023-01-01		Africa|ZAF|ERS15993567|UND|2023	ERS15993567	Smith et al. Emerg Infect Dis 2023	background	TRUE	FALSE	5/26/23	2023	Africa	South Africa	ZAF	Gauteng	T15
Africa|ZAF|ERS15993566|T15|2023-01-01		Africa|ZAF|ERS15993566|UND|2023	ERS15993566	Smith et al. Emerg Infect Dis 2023	background	TRUE	FALSE	5/25/23	2023	Africa	South Africa	ZAF	Gauteng	T15
Africa|ZAF|ERS15990330|T15|2023-01-01		Africa|ZAF|ERS15990330|UND|2023	ERS15990330	Smith et al. Emerg Infect Dis 2023	background	TRUE	TRUE	5/23/23	2023	Africa	South Africa	ZAF	Gauteng	T15
Africa|ZAF|ERS15990329|T15|2023-01-01		Africa|ZAF|ERS15990329|UND|2023	ERS15990329	Smith et al. Emerg Infect Dis 2023	background	TRUE	TRUE	5/23/23	2023	Africa	South Africa	ZAF	Gauteng	T15
Africa|ZAF|ERS15990328|T15|2023-01-01		Africa|ZAF|ERS15990328|UND|2023	ERS15990328	Smith et al. Emerg Infect Dis 2023	background	TRUE	TRUE	5/21/23	2023	Africa	South Africa	ZAF	Gauteng	T15
Africa|ZAF|ERS15990326|T15|2023-01-01		Africa|ZAF|ERS15990326|UND|2023	ERS15990326	Smith et al. Emerg Infect Dis 2023	background	TRUE	TRUE	5/22/23	2023	Africa	South Africa	ZAF	Gauteng	T15
Africa|ZAF|ERS15990325|T15|2023-01-01		Africa|ZAF|ERS15990325|UND|2023	ERS15990325	Smith et al. Emerg Infect Dis 2023	background	TRUE	TRUE	5/22/23	2023	Africa	South Africa	ZAF	Gauteng	T15
Africa|ZAF|ERS15990324|T15|2023-01-01		Africa|ZAF|ERS15990324|UND|2023	ERS15990324	Smith et al. Emerg Infect Dis 2023	background	TRUE	TRUE	5/22/23	2023	Africa	South Africa	ZAF	Gauteng	T15
Africa|ZAF|ERS15990323|T15|2023-01-01		Africa|ZAF|ERS15990323|UND|2023	ERS15990323	Smith et al. Emerg Infect Dis 2023	background	TRUE	TRUE	5/21/23	2023	Africa	South Africa	ZAF	Gauteng	T15
Africa|ZAF|ERS15990322|T15|2023-01-01		Africa|ZAF|ERS15990322|UND|2023	ERS15990322	Smith et al. Emerg Infect Dis 2023	background	TRUE	FALSE	5/22/23	2023	Africa	South Africa	ZAF	Gauteng	T15
Africa|ZAF|ERS15990321|T15|2023-01-01		Africa|ZAF|ERS15990321|UND|2023	ERS15990321	Smith et al. Emerg Infect Dis 2023	background	TRUE	TRUE	5/22/23	2023	Africa	South Africa	ZAF	Gauteng	T15
Africa|ZAF|ERS15990320|T15|2023-01-01		Africa|ZAF|ERS15990320|UND|2023	ERS15990320	Smith et al. Emerg Infect Dis 2023	background	TRUE	TRUE	5/22/23	2023	Africa	South Africa	ZAF	Gauteng	T15
Africa|ZAF|ERS15990319|T15|2023-01-01		Africa|ZAF|ERS15990319|UND|2023	ERS15990319	Smith et al. Emerg Infect Dis 2023	background	TRUE	TRUE	5/22/23	2023	Africa	South Africa	ZAF	Gauteng	T15
Africa|ZAF|ERS15990318|T15|2023-01-01		Africa|ZAF|ERS15990318|UND|2023	ERS15990318	Smith et al. Emerg Infect Dis 2023	background	TRUE	TRUE	5/22/23	2023	Africa	South Africa	ZAF	Gauteng	T15
Africa|ZAF|ERS15990317|T15|2023-01-01		Africa|ZAF|ERS15990317|UND|2023	ERS15990317	Smith et al. Emerg Infect Dis 2023	background	TRUE	FALSE	5/21/23	2023	Africa	South Africa	ZAF	Gauteng	T15
Africa|ZAF|ERS15990316|T15|2023-01-01		Africa|ZAF|ERS15990316|UND|2023	ERS15990316	Smith et al. Emerg Infect Dis 2023	background	TRUE	TRUE	5/22/23	2023	Africa	South Africa	ZAF	Gauteng	T15
Africa|ZAF|ERS15990315|T15|2023-01-01		Africa|ZAF|ERS15990315|UND|2023	ERS15990315	Smith et al. Emerg Infect Dis 2023	background	TRUE	FALSE	5/21/23	2023	Africa	South Africa	ZAF	Gauteng	T15
Africa|ZAF|ERS15990314|T15|2023-01-01		Africa|ZAF|ERS15990314|UND|2023	ERS15990314	Smith et al. Emerg Infect Dis 2023	background	TRUE	TRUE	5/21/23	2023	Africa	South Africa	ZAF	Gauteng	T15
Africa|ZAF|ERS15990313|T15|2023-01-01		Africa|ZAF|ERS15990313|UND|2023	ERS15990313	Smith et al. Emerg Infect Dis 2023	background	TRUE	TRUE	5/20/23	2023	Africa	South Africa	ZAF	Gauteng	T15
Africa|ZAF|ERS15990312|T15|2023-01-01		Africa|ZAF|ERS15990312|UND|2023	ERS15990312	Smith et al. Emerg Infect Dis 2023	background	TRUE	FALSE	5/22/23	2023	Africa	South Africa	ZAF	Gauteng	T15
Africa|ZAF|ERS15990311|T15|2023-01-01		Africa|ZAF|ERS15990311|UND|2023	ERS15990311	Smith et al. Emerg Infect Dis 2023	background	TRUE	FALSE	5/20/23	2023	Africa	South Africa	ZAF	Gauteng	T15
Africa|ZAF|ERS15990310|T15|2023-01-01		Africa|ZAF|ERS15990310|UND|2023	ERS15990310	Smith et al. Emerg Infect Dis 2023	background	TRUE	TRUE	5/18/23	2023	Africa	South Africa	ZAF	Gauteng	T15
Africa|ZAF|ERS15990309|T15|2023-01-01		Africa|ZAF|ERS15990309|UND|2023	ERS15990309	Smith et al. Emerg Infect Dis 2023	background	TRUE	FALSE	5/20/23	2023	Africa	South Africa	ZAF	Gauteng	T15
Africa|ZAF|ERS15990308|T15|2023-01-01		Africa|ZAF|ERS15990308|UND|2023	ERS15990308	Smith et al. Emerg Infect Dis 2023	background	TRUE	TRUE	5/20/23	2023	Africa	South Africa	ZAF	Gauteng	T15
Africa|ZAF|ERS15990307|T15|2023-01-01		Africa|ZAF|ERS15990307|UND|2023	ERS15990307	Smith et al. Emerg Infect Dis 2023	background	TRUE	TRUE	5/20/23	2023	Africa	South Africa	ZAF	Gauteng	T15
Africa|ZAF|ERS15990306|T15|2023-01-01		Africa|ZAF|ERS15990306|UND|2023	ERS15990306	Smith et al. Emerg Infect Dis 2023	background	TRUE	TRUE	5/20/23	2023	Africa	South Africa	ZAF	Gauteng	T15
Africa|ZAF|ERS15990305|T15|2023-01-01		Africa|ZAF|ERS15990305|UND|2023	ERS15990305	Smith et al. Emerg Infect Dis 2023	background	TRUE	TRUE	5/20/23	2023	Africa	South Africa	ZAF	Gauteng	T15
Africa|ZAF|ERS15990304|T15|2023-01-01		Africa|ZAF|ERS15990304|UND|2023	ERS15990304	Smith et al. Emerg Infect Dis 2023	background	TRUE	TRUE	5/19/23	2023	Africa	South Africa	ZAF	Gauteng	T15
Africa|ZAF|ERS15990303|T15|2023-01-01		Africa|ZAF|ERS15990303|UND|2023	ERS15990303	Smith et al. Emerg Infect Dis 2023	background	TRUE	TRUE	5/19/23	2023	Africa	South Africa	ZAF	Gauteng	T15
Africa|ZAF|ERS15990302|T15|2023-01-01		Africa|ZAF|ERS15990302|UND|2023	ERS15990302	Smith et al. Emerg Infect Dis 2023	background	TRUE	TRUE	5/19/23	2023	Africa	South Africa	ZAF	Gauteng	T15
Africa|ZAF|ERS15990301|T15|2023-01-01		Africa|ZAF|ERS15990301|UND|2023	ERS15990301	Smith et al. Emerg Infect Dis 2023	background	TRUE	TRUE	5/19/23	2023	Africa	South Africa	ZAF	Gauteng	T15
Africa|ZAF|ERS15990300|T15|2023-01-01		Africa|ZAF|ERS15990300|UND|2023	ERS15990300	Smith et al. Emerg Infect Dis 2023	background	TRUE	FALSE	5/17/23	2023	Africa	South Africa	ZAF	Gauteng	T15
Africa|ZAF|ERS15990299|T15|2023-01-01		Africa|ZAF|ERS15990299|UND|2023	ERS15990299	Smith et al. Emerg Infect Dis 2023	background	TRUE	TRUE	5/19/23	2023	Africa	South Africa	ZAF	Gauteng	T15
Africa|ZAF|ERS15990298|T15|2023-01-01		Africa|ZAF|ERS15990298|UND|2023	ERS15990298	Smith et al. Emerg Infect Dis 2023	background	TRUE	TRUE	5/22/23	2023	Africa	South Africa	ZAF	Gauteng	T15
Africa|ZAF|ERS15990297|T15|2023-01-01		Africa|ZAF|ERS15990297|UND|2023	ERS15990297	Smith et al. Emerg Infect Dis 2023	background	TRUE	TRUE	5/22/23	2023	Africa	South Africa	ZAF	Gauteng	T15
Africa|ZAF|ERS15990296|T15|2023-01-01		Africa|ZAF|ERS15990296|UND|2023	ERS15990296	Smith et al. Emerg Infect Dis 2023	background	TRUE	TRUE	5/29/23	2023	Africa	South Africa	ZAF	Limpopo	T15
Africa|ZAF|ERS15990295|T15|2023-01-01		Africa|ZAF|ERS15990295|UND|2023	ERS15990295	Smith et al. Emerg Infect Dis 2023	background	TRUE	FALSE	5/31/23	2023	Africa	South Africa	ZAF	Free State	T15
Africa|ZAF|ERS15990294|T15|2023-01-01		Africa|ZAF|ERS15990294|UND|2023	ERS15990294	Smith et al. Emerg Infect Dis 2023	background	TRUE	TRUE	6/1/23	2023	Africa	South Africa	ZAF	Limpopo	T15
Africa|ZAF|ERS15990293|T15|2023-01-01		Africa|ZAF|ERS15990293|UND|2023	ERS15990293	Smith et al. Emerg Infect Dis 2023	background	TRUE	TRUE	5/18/23	2023	Africa	South Africa	ZAF	Gauteng	T15
Africa|ZAF|ERS15990292|T15|2023-01-01		Africa|ZAF|ERS15990292|UND|2023	ERS15990292	Smith et al. Emerg Infect Dis 2023	background	TRUE	TRUE	5/18/23	2023	Africa	South Africa	ZAF	Gauteng	T15
Africa|ZAF|ERS15990291|T15|2023-01-01		Africa|ZAF|ERS15990291|UND|2023	ERS15990291	Smith et al. Emerg Infect Dis 2023	background	TRUE	TRUE	5/18/23	2023	Africa	South Africa	ZAF	Gauteng	T15
Africa|ZAF|ERS15990290|T15|2023-01-01		Africa|ZAF|ERS15990290|UND|2023	ERS15990290	Smith et al. Emerg Infect Dis 2023	background	TRUE	TRUE	5/18/23	2023	Africa	South Africa	ZAF	Gauteng	T15
Africa|ZAF|ERS15990289|T15|2023-01-01		Africa|ZAF|ERS15990289|UND|2023	ERS15990289	Smith et al. Emerg Infect Dis 2023	background	TRUE	TRUE	5/18/23	2023	Africa	South Africa	ZAF	Gauteng	T15
Africa|ZAF|ERS15990288|T15|2023-01-01		Africa|ZAF|ERS15990288|UND|2023	ERS15990288	Smith et al. Emerg Infect Dis 2023	background	TRUE	TRUE	5/18/23	2023	Africa	South Africa	ZAF	Gauteng	T15
Africa|ZAF|ERS15990287|T15|2023-01-01		Africa|ZAF|ERS15990287|UND|2023	ERS15990287	Smith et al. Emerg Infect Dis 2023	background	TRUE	TRUE	5/18/23	2023	Africa	South Africa	ZAF	Gauteng	T15
Africa|ZAF|ERS15990286|T15|2023-01-01		Africa|ZAF|ERS15990286|UND|2023	ERS15990286	Smith et al. Emerg Infect Dis 2023	background	TRUE	TRUE	5/18/23	2023	Africa	South Africa	ZAF	Gauteng	T15
Africa|ZAF|ERS15990285|T15|2023-01-01		Africa|ZAF|ERS15990285|UND|2023	ERS15990285	Smith et al. Emerg Infect Dis 2023	background	TRUE	TRUE	5/11/23	2023	Africa	South Africa	ZAF	Gauteng	T15
Africa|ZAF|ERS15990284|T15|2023-01-01		Africa|ZAF|ERS15990284|UND|2023	ERS15990284	Smith et al. Emerg Infect Dis 2023	background	TRUE	TRUE	5/17/23	2023	Africa	South Africa	ZAF	Gauteng	T15
Africa|ZAF|ERS15990283|T15|2023-01-01		Africa|ZAF|ERS15990283|UND|2023	ERS15990283	Smith et al. Emerg Infect Dis 2023	background	TRUE	TRUE	5/20/23	2023	Africa	South Africa	ZAF	Gauteng	T15
Africa|ZAF|ERS15990282|T15|2023-01-01		Africa|ZAF|ERS15990282|UND|2023	ERS15990282	Smith et al. Emerg Infect Dis 2023	background	TRUE	TRUE	5/18/23	2023	Africa	South Africa	ZAF	Gauteng	T15
Africa|ZAF|ERS15990281|T15|2023-01-01		Africa|ZAF|ERS15990281|UND|2023	ERS15990281	Smith et al. Emerg Infect Dis 2023	background	TRUE	TRUE	5/20/23	2023	Africa	South Africa	ZAF	Gauteng	T15
Africa|ZAF|ERS15990280|T15|2023-01-01		Africa|ZAF|ERS15990280|UND|2023	ERS15990280	Smith et al. Emerg Infect Dis 2023	background	TRUE	FALSE	5/20/23	2023	Africa	South Africa	ZAF	Gauteng	T15
Africa|ZAF|ERS15990279|T15|2023-01-01		Africa|ZAF|ERS15990279|UND|2023	ERS15990279	Smith et al. Emerg Infect Dis 2023	background	TRUE	TRUE	5/19/23	2023	Africa	South Africa	ZAF	Gauteng	T15
Africa|ZAF|ERS15990278|T15|2023-01-01		Africa|ZAF|ERS15990278|UND|2023	ERS15990278	Smith et al. Emerg Infect Dis 2023	background	TRUE	TRUE	5/19/23	2023	Africa	South Africa	ZAF	Gauteng	T15
Africa|ZAF|ERS15990277|T15|2023-01-01		Africa|ZAF|ERS15990277|UND|2023	ERS15990277	Smith et al. Emerg Infect Dis 2023	background	TRUE	TRUE	5/19/23	2023	Africa	South Africa	ZAF	Gauteng	T15
Africa|ZAF|ERS15990276|T15|2023-01-01		Africa|ZAF|ERS15990276|UND|2023	ERS15990276	Smith et al. Emerg Infect Dis 2023	background	TRUE	FALSE	5/20/23	2023	Africa	South Africa	ZAF	Gauteng	T15
Africa|ZAF|ERS15990275|T15|2023-01-01		Africa|ZAF|ERS15990275|UND|2023	ERS15990275	Smith et al. Emerg Infect Dis 2023	background	TRUE	TRUE	5/19/23	2023	Africa	South Africa	ZAF	Gauteng	T15
Africa|ZAF|ERS15990274|T15|2023-01-01		Africa|ZAF|ERS15990274|UND|2023	ERS15990274	Smith et al. Emerg Infect Dis 2023	background	TRUE	TRUE	5/19/23	2023	Africa	South Africa	ZAF	Gauteng	T15
Africa|ZAF|ERS15990273|T15|2023-01-01		Africa|ZAF|ERS15990273|UND|2023	ERS15990273	Smith et al. Emerg Infect Dis 2023	background	TRUE	TRUE	5/20/23	2023	Africa	South Africa	ZAF	Gauteng	T15
Africa|ZAF|ERS15990272|T15|2023-01-01		Africa|ZAF|ERS15990272|UND|2023	ERS15990272	Smith et al. Emerg Infect Dis 2023	background	TRUE	TRUE	5/20/23	2023	Africa	South Africa	ZAF	Gauteng	T15
Africa|ZAF|ERS15554882|T15|2023-01-01		Africa|ZAF|ERS15554882|UND|2023	ERS15554882	Smith et al. Emerg Infect Dis 2023	background	TRUE	TRUE	5/12/23	2023	Africa	South Africa	ZAF	Free State	T15
Africa|ZAF|ERS15554885|T15|2023-01-01		Africa|ZAF|ERS15554885|UND|2023	ERS15554885	Smith et al. Emerg Infect Dis 2023	background	TRUE	TRUE	5/18/23	2023	Africa	South Africa	ZAF	Gauteng	T15
Africa|ZAF|ERS15554884|T15|2023-01-01		Africa|ZAF|ERS15554884|UND|2023	ERS15554884	Smith et al. Emerg Infect Dis 2023	background	TRUE	TRUE	5/15/23	2023	Africa	South Africa	ZAF	Gauteng	T15
Africa|ZAF|ERS15554883|T15|2023-01-01		Africa|ZAF|ERS15554883|UND|2023	ERS15554883	Smith et al. Emerg Infect Dis 2023	background	TRUE	TRUE	5/16/23	2023	Africa	South Africa	ZAF	Gauteng	T15
Africa|ZAF|ERS14953945|T15|2023-01-01		Africa|ZAF|ERS14953945|UND|2023	ERS14953945	Smith et al. Emerg Infect Dis 2023	background	TRUE	FALSE	3/19/23	2023	Africa	South Africa	ZAF	Gauteng	T15
Africa|ZAF|ERS14953944|T15|2023-01-01		Africa|ZAF|ERS14953944|UND|2023	ERS14953944	Smith et al. Emerg Infect Dis 2023	background	TRUE	FALSE	3/21/23	2023	Africa	South Africa	ZAF	Gauteng	T15
Africa|ZAF|ERS14903186|T15|2023-01-01		Africa|ZAF|ERS14903186|UND|2023	ERS14903186	Smith et al. Emerg Infect Dis 2023	background	TRUE	FALSE	2/2/23	2023	Africa	South Africa	ZAF	Gauteng	T15
Africa|ZAF|ERS14903185|T15|2023-01-01		Africa|ZAF|ERS14903185|UND|2023	ERS14903185	Smith et al. Emerg Infect Dis 2023	background	TRUE	FALSE	2/1/23	2023	Africa	South Africa	ZAF	Gauteng	T15
Africa|ZAF|ERS14903184|T15|2023-01-01		Africa|ZAF|ERS14903184|UND|2023	ERS14903184	Smith et al. Emerg Infect Dis 2023	background	TRUE	FALSE	2/23/23	2023	Africa	South Africa	ZAF	Gauteng	T15
Africa|ZAF|ERS14903183|T15|2023-01-01		Africa|ZAF|ERS14903183|UND|2023	ERS14903183	Smith et al. Emerg Infect Dis 2023	background	TRUE	FALSE	2/16/23	2023	Africa	South Africa	ZAF	Gauteng	T15
Africa|ZAF|ERS14903182|T15|2023-01-01		Africa|ZAF|ERS14903182|UND|2023	ERS14903182	Smith et al. Emerg Infect Dis 2023	background	TRUE	FALSE	2/12/23	2023	Africa	South Africa	ZAF	Gauteng	T15
Africa|ZAF|ERS14903181|T15|2023-01-01		Africa|ZAF|ERS14903181|UND|2023	ERS14903181	Smith et al. Emerg Infect Dis 2023	background	TRUE	FALSE	2/5/23	2023	Africa	South Africa	ZAF	Gauteng	T15
Africa|ZAF|ERS14665040|T15|2023-01-01		Africa|ZAF|ERS14665040|UND|2023	ERS14665040	Smith et al. Emerg Infect Dis 2023	background	TRUE	TRUE	2/2/23	2023	Africa	South Africa	ZAF	Gauteng	T15
Africa|ZAF|ERS14664731|T15|2023-01-01		Africa|ZAF|ERS14664731|UND|2023	ERS14664731	Smith et al. Emerg Infect Dis 2023	background	TRUE	FALSE	2/1/23	2023	Africa	South Africa	ZAF	Gauteng	T15
Africa|ZAF|ERS4937863|T13|2018-01-01		Africa|ZAF|ERS4937863|UND|2018	ERS4937863	Smith et al. Emerg Infect Dis 2023	background	TRUE	FALSE	10/1/18	2018	Africa	South Africa	ZAF	Gauteng	T13
Africa|ZAF|ERS4937862|T13|2018-01-01		Africa|ZAF|ERS4937862|UND|2018	ERS4937862	Smith et al. Emerg Infect Dis 2023	background	TRUE	FALSE	10/4/18	2018	Africa	South Africa	ZAF	Gauteng	T13
Africa|ZWE|ERS17735879|T15|2023-01-01		Africa|ZWE|ERS17735879|UND|2023	ERS17735879	Smith et al. Emerg Infect Dis 2023	background	TRUE	FALSE	11/15/23	2023	Africa	Zimbabwe	ZWE		T15
Africa|ZWE|ERS17735878|T15|2023-01-01		Africa|ZWE|ERS17735878|UND|2023	ERS17735878	Smith et al. Emerg Infect Dis 2023	background	TRUE	FALSE	10/25/23	2023	Africa	Zimbabwe	ZWE		T15
Africa|ZWE|ERS17735876|T15|2023-01-01		Africa|ZWE|ERS17735876|UND|2023	ERS17735876	Smith et al. Emerg Infect Dis 2023	background	TRUE	FALSE	9/14/23	2023	Africa	Zimbabwe	ZWE		T15
Africa|ZWE|ERS17735875|T15|2023-01-01		Africa|ZWE|ERS17735875|UND|2023	ERS17735875	Smith et al. Emerg Infect Dis 2023	background	TRUE	FALSE	9/21/23	2023	Africa	Zimbabwe	ZWE		T15
Africa|ZWE|ERS17735873|T15|2023-01-01		Africa|ZWE|ERS17735873|UND|2023	ERS17735873	Smith et al. Emerg Infect Dis 2023	background	TRUE	FALSE	4/7/23	2023	Africa	Zimbabwe	ZWE		T15
Africa|ZWE|ERS17735877|T15|2023-01-01		Africa|ZWE|ERS17735877|UND|2023	ERS17735877	Smith et al. Emerg Infect Dis 2023	background	TRUE	FALSE	11/22/23	2023	Africa	Zimbabwe	ZWE		T15
Africa|ZWE|ERS17735874|T15|2023-01-01		Africa|ZWE|ERS17735874|UND|2023	ERS17735874	Smith et al. Emerg Infect Dis 2023	background	TRUE	FALSE	9/21/23	2023	Africa	Zimbabwe	ZWE		T15
Africa|ZWE|ERS4937856|T13|2018-01-01		Africa|ZWE|ERS4937856|UND|2018	ERS4937856	Smith et al. Emerg Infect Dis 2023	background	TRUE	FALSE	9/7/18	2018	Africa	Zimbabwe	ZWE		T13
Africa|ZWE|ERS4937855|T13|2018-01-01		Africa|ZWE|ERS4937855|UND|2018	ERS4937855	Smith et al. Emerg Infect Dis 2023	background	TRUE	FALSE	9/12/18	2018	Africa	Zimbabwe	ZWE		T13
Africa|ZWE|ERS14903190|T13|2018-01-01		Africa|ZWE|ERS14903190|UND|2018	ERS14903190	Smith et al. Emerg Infect Dis 2023	background	TRUE	FALSE	9/14/18	2018	Africa	Zimbabwe	ZWE	Harare	T13
Africa|ZWE|ERS14903189|T13|2018-01-01		Africa|ZWE|ERS14903189|UND|2018	ERS14903189	Smith et al. Emerg Infect Dis 2023	background	TRUE	FALSE	9/27/18	2018	Africa	Zimbabwe	ZWE	Manicaland	T13
Africa|ZWE|ERS14953946|T15|2023-01-01		Africa|ZWE|ERS14953946|UND|2023	ERS14953946	Smith et al. Emerg Infect Dis 2023	background	TRUE	FALSE	2/23/23	2023	Africa	Zimbabwe	ZWE	Mashonaland West	T15
Africa|ZWE|ERS14953941|T15|2023-01-01		Africa|ZWE|ERS14953941|UND|2023	ERS14953941	Smith et al. Emerg Infect Dis 2023	background	TRUE	TRUE	2/15/23	2023	Africa	Zimbabwe	ZWE	Mashonaland West	T15
Africa|ZWE|ERS14903188|T11|2015-01-01		Africa|ZWE|ERS14903188|UND|2015	ERS14903188	Smith et al. Emerg Infect Dis 2023	background	TRUE	FALSE	3/2/15	2015	Africa	Zimbabwe	ZWE	Matabeleland South	T11
Africa|ZWE|ERS14903187|T11|2015-01-01		Africa|ZWE|ERS14903187|UND|2015	ERS14903187	Smith et al. Emerg Infect Dis 2023	background	TRUE	FALSE	3/2/15	2015	Africa	Zimbabwe	ZWE	Matabeleland South	T11
Africa|ZMB|SRR227307|T10|2004-01-01		Africa|ZMB|SRR227307|T10|2004	SRR227307	Unpublished EBI-ENA	background	TRUE	FALSE	1/1/04	2004	Africa	Zambia	ZMB		T10	FALSE
Asia|BGD|SRR491153|UNK|2011-01-01		Asia|BGD|SRR491153|UNK|2011	SRR491153	Unpublished EBI-ENA	background	TRUE	TRUE	1/1/11	2011	Asia	Bangladesh	BGD		UNK	FALSE
Africa|MWI|MWI-VC-02|T13|2015-01-01		Africa|MWI|MWI-VC-02|T12|2015	MWI-VC-02	Unpublished. PRJNA616030	background	TRUE	FALSE	1/1/15	2015	Africa	Malawi	MWI	Dedza	T13
Africa|MWI|MWI-VC-07|UND|2015-01-01		Africa|MWI|MWI-VC-07|T12|2015	MWI-VC-07	Unpublished. PRJNA616030	background	TRUE	FALSE	1/1/15	2015	Africa	Malawi	MWI	Lilongwe	UND
Africa|MWI|MWI-VC-08|T11|2015-01-01		Africa|MWI|MWI-VC-08|T12|2015	MWI-VC-08	Unpublished. PRJNA616030	background	TRUE	FALSE	1/1/15	2015	Africa	Malawi	MWI	Lilongwe	T11	TRUE
Africa|MWI|MWI-VC-10|T11|2015-01-01		Africa|MWI|MWI-VC-10|T12|2015	MWI-VC-10	Unpublished. PRJNA616030	background	TRUE	FALSE	1/1/15	2015	Africa	Malawi	MWI	Ntcheu	T11	TRUE
Africa|MWI|MWI-VC-11|T11|2017-01-01		Africa|MWI|MWI-VC-11|T12|2017	MWI-VC-11	Unpublished. PRJNA616030	background	TRUE	FALSE	1/1/17	2017	Africa	Malawi	MWI	Karonga	T11	TRUE
Africa|MWI|MWI-VC-12|T11|2017-01-01		Africa|MWI|MWI-VC-12|T12|2017	MWI-VC-12	Unpublished. PRJNA616030	background	TRUE	FALSE	1/1/17	2017	Africa	Malawi	MWI	Karonga	T11	TRUE
Africa|MWI|MWI-VC-14|T11|2016-01-01		Africa|MWI|MWI-VC-14|T12|2016	MWI-VC-14	Unpublished. PRJNA616030	background	TRUE	FALSE	1/1/16	2016	Africa	Malawi	MWI	Nsanje	T11	TRUE
Africa|MWI|MWI-VC-15|T11|2016-01-01		Africa|MWI|MWI-VC-15|T12|2016	MWI-VC-15	Unpublished. PRJNA616030	background	TRUE	FALSE	1/1/16	2016	Africa	Malawi	MWI	Nsanje	T11	TRUE
Africa|MWI|MWI-VC-17|T11|2016-01-01		Africa|MWI|MWI-VC-17|T12|2016	MWI-VC-17	Unpublished. PRJNA616030	background	TRUE	FALSE	1/1/16	2016	Africa	Malawi	MWI	Karonga	T11	TRUE
Africa|MWI|MWI-VC-19|T11|2016-01-01		Africa|MWI|MWI-VC-19|T12|2016	MWI-VC-19	Unpublished. PRJNA616030	background	TRUE	FALSE	1/1/16	2016	Africa	Malawi	MWI	Salima	T11	TRUE
Africa|MWI|MWI-VC-20|T11|2016-01-01		Africa|MWI|MWI-VC-20|T12|2016	MWI-VC-20	Unpublished. PRJNA616030	background	TRUE	FALSE	1/1/16	2016	Africa	Malawi	MWI	Salima	T11	TRUE
Africa|MWI|MWI-VC-21|T13|2016-01-01		Africa|MWI|MWI-VC-21|T12|2016	MWI-VC-21	Unpublished. PRJNA616030	background	TRUE	FALSE	1/1/16	2016	Africa	Malawi	MWI	Machinga	T13
Africa|MWI|MWI-VC-26|T13|2018-01-01		Africa|MWI|MWI-VC-26|T12|2018	MWI-VC-26	Unpublished. PRJNA616030	background	TRUE	FALSE	1/1/18	2018	Africa	Malawi	MWI	Nkhata Bay	T13
Africa|MWI|MWI-VC-27|T13|2018-01-01		Africa|MWI|MWI-VC-27|T12|2018	MWI-VC-27	Unpublished. PRJNA616030	background	TRUE	FALSE	1/1/18	2018	Africa	Malawi	MWI	Dowa	T13
Africa|MWI|MWI-VC-28|T13|2018-01-01		Africa|MWI|MWI-VC-28|T12|2018	MWI-VC-28	Unpublished. PRJNA616030	background	TRUE	FALSE	1/1/18	2018	Africa	Malawi	MWI	Dedza	T13
Africa|MWI|MWI-VC-29|T13|2018-01-01		Africa|MWI|MWI-VC-29|T12|2018	MWI-VC-29	Unpublished. PRJNA616030	background	TRUE	FALSE	1/1/18	2018	Africa	Malawi	MWI	Dedza	T13
Africa|MWI|MWI-VC-31|T13|2018-01-01		Africa|MWI|MWI-VC-31|T12|2018	MWI-VC-31	Unpublished. PRJNA616030	background	TRUE	FALSE	1/1/18	2018	Africa	Malawi	MWI	Dowa	T13
Africa|MWI|MWI-VC-32|T13|2018-01-01		Africa|MWI|MWI-VC-32|T12|2018	MWI-VC-32	Unpublished. PRJNA616030	background	TRUE	FALSE	1/1/18	2018	Africa	Malawi	MWI	Salima	T13
Africa|MWI|MWI-VC-34|T13|2018-01-01		Africa|MWI|MWI-VC-34|T12|2018	MWI-VC-34	Unpublished. PRJNA616030	background	TRUE	FALSE	1/1/18	2018	Africa	Malawi	MWI	Lilongwe	T13
Africa|MWI|MWI-VC-35|T13|2018-01-01		Africa|MWI|MWI-VC-35|T12|2018	MWI-VC-35	Unpublished. PRJNA616030	background	TRUE	FALSE	1/1/18	2018	Africa	Malawi	MWI	Lilongwe	T13
Africa|TZA|TZA-2015-001|T13|2015-01-01		Africa|TZA|TZA-2015-001|T13|2015	TZA-2015-001	Unpublished. PRJNA616030	background	TRUE	FALSE	1/1/15	2015	Africa	Tanzania	TZA	Kusini Unguja	T13
Africa|TZA|TZA-2015-002|T10|2015-01-01		Africa|TZA|TZA-2015-002|T10|2015	TZA-2015-002	Unpublished. PRJNA616030	background	TRUE	FALSE	1/1/15	2015	Africa	Tanzania	TZA	Kusini Unguja	T10
Africa|TZA|TZA-2015-005|sporadic|2015-01-01		Africa|TZA|TZA-2015-005|sporadic|2015	TZA-2015-005	Unpublished. PRJNA616030	background	TRUE	FALSE	1/1/15	2015	Africa	Tanzania	TZA	Kusini Unguja	T16
Africa|TZA|TZA-2016-010|T13|2016-01-01		Africa|TZA|TZA-2016-010|T13|2016	TZA-2016-010	Unpublished. PRJNA616030	background	TRUE	FALSE	1/1/16	2016	Africa	Tanzania	TZA	Dar es Salaam	T13
Africa|TZA|TZA-2017-003|T10|2017-01-01		Africa|TZA|TZA-2017-003|T10|2017	TZA-2017-003	Unpublished. PRJNA616030	background	TRUE	FALSE	1/1/17	2017	Africa	Tanzania	TZA	Pwani	T10
Africa|TZA|TZA-2017-009|T13|2017-01-01		Africa|TZA|TZA-2017-009|T13|2017	TZA-2017-009	Unpublished. PRJNA616030	background	TRUE	FALSE	1/1/17	2017	Africa	Tanzania	TZA	Dar es Salaam	T13
Africa|TZA|TZA-2017-014|T10|2017-01-01		Africa|TZA|TZA-2017-014|T10|2017	TZA-2017-014	Unpublished. PRJNA616030	background	TRUE	FALSE	1/1/17	2017	Africa	Tanzania	TZA	Dar es Salaam	T10
Africa|TZA|TZA-2017-032|T10|2017-01-01		Africa|TZA|TZA-2017-032|T10|2017	TZA-2017-032	Unpublished. PRJNA616030	background	TRUE	FALSE	1/1/17	2017	Africa	Tanzania	TZA	Kigoma	T10
Africa|TZA|TZA-2018-024|T13|2018-01-01		Africa|TZA|TZA-2018-024|T13|2018	TZA-2018-024	Unpublished. PRJNA616030	background	TRUE	FALSE	1/1/18	2018	Africa	Tanzania	TZA	Arusha	T13
Africa|TZA|TZA-2018-026|T13|2018-01-01		Africa|TZA|TZA-2018-026|T13|2018	TZA-2018-026	Unpublished. PRJNA616030	background	TRUE	FALSE	1/1/18	2018	Africa	Tanzania	TZA	Arusha	T13
Africa|TZA|TZA-2018-027|T13|2018-01-01		Africa|TZA|TZA-2018-027|T13|2018	TZA-2018-027	Unpublished. PRJNA616030	background	TRUE	FALSE	1/1/18	2018	Africa	Tanzania	TZA	Arusha	T13
Africa|TZA|TZA-2018-038|T13|2018-01-01		Africa|TZA|TZA-2018-038|T13|2018	TZA-2018-038	Unpublished. PRJNA616030	background	TRUE	FALSE	1/1/18	2018	Africa	Tanzania	TZA	Arusha	T13
Africa|TZA|TZA-2018-041|T13|2018-01-01		Africa|TZA|TZA-2018-041|T13|2018	TZA-2018-041	Unpublished. PRJNA616030	background	TRUE	FALSE	1/1/18	2018	Africa	Tanzania	TZA	Arusha	T13
Africa|TZA|TZA-2018-052|sporadic|2018-01-01		Africa|TZA|TZA-2018-052|sporadic|2018	TZA-2018-052	Unpublished. PRJNA616030	background	TRUE	FALSE	1/1/18	2018	Africa	Tanzania	TZA	Arusha	T16
Africa|TZA|TZA-2018-066|T13|2018-01-01		Africa|TZA|TZA-2018-066|T13|2018	TZA-2018-066	Unpublished. PRJNA616030	background	TRUE	FALSE	1/1/18	2018	Africa	Tanzania	TZA	Arusha	T13
Africa|TZA|TZA-2018-068|T10|2018-01-01		Africa|TZA|TZA-2018-068|T10|2018	TZA-2018-068	Unpublished. PRJNA616030	background	TRUE	FALSE	1/1/18	2018	Africa	Tanzania	TZA	Kigoma	T10
Africa|TZA|TZA-2018-069|T10|2018-01-01		Africa|TZA|TZA-2018-069|T10|2018	TZA-2018-069	Unpublished. PRJNA616030	background	TRUE	FALSE	1/1/18	2018	Africa	Tanzania	TZA	Kigoma	T10
Africa|TZA|TZA-2018-072|sporadic|2018-01-01		Africa|TZA|TZA-2018-072|sporadic|2018	TZA-2018-072	Unpublished. PRJNA616030	background	TRUE	FALSE	1/1/18	2018	Africa	Tanzania	TZA	Kigoma	T17
Africa|TZA|TZA-2018-177|sporadic|2018-01-01		Africa|TZA|TZA-2018-177|sporadic|2018	TZA-2018-177	Unpublished. PRJNA616030	background	TRUE	FALSE	1/1/18	2018	Africa	Tanzania	TZA	Kusini Unguja	T17
Africa|TZA|TZA-2018-178|sporadic|2018-01-01		Africa|TZA|TZA-2018-178|sporadic|2018	TZA-2018-178	Unpublished. PRJNA616030	background	TRUE	FALSE	1/1/18	2018	Africa	Tanzania	TZA	Kusini Unguja	T17
Africa|TZA|TZA-2018-179|T13|2018-01-01		Africa|TZA|TZA-2018-179|T13|2018	TZA-2018-179	Unpublished. PRJNA616030	background	TRUE	FALSE	1/1/18	2018	Africa	Tanzania	TZA	Kusini Unguja	T13
Africa|TZA|TZA-2018-181|T13|2018-01-01		Africa|TZA|TZA-2018-181|T13|2018	TZA-2018-181	Unpublished. PRJNA616030	background	TRUE	FALSE	1/1/18	2018	Africa	Tanzania	TZA	Kusini Unguja	T13
Africa|UGA|UGA-2018-006|sporadic|2018-01-01		Africa|UGA|UGA-2018-006|sporadic|2018	UGA-2018-006	Unpublished. PRJNA616030	background	TRUE	FALSE	1/1/18	2018	Africa	Uganda	UGA	Hoima	T17
Africa|UGA|UGA-2018-009|T10|2018-01-01		Africa|UGA|UGA-2018-009|T10|2018	UGA-2018-009	Unpublished. PRJNA616030	background	TRUE	FALSE	1/1/18	2018	Africa	Uganda	UGA	Kyenjojo	T10
Africa|UGA|UGA-2018-010|T10|2018-01-01		Africa|UGA|UGA-2018-010|T10|2018	UGA-2018-010	Unpublished. PRJNA616030	background	TRUE	FALSE	1/1/18	2018	Africa	Uganda	UGA	Kyenjojo	T10
Africa|UGA|UGA-2018-026|T13|2018-01-01		Africa|UGA|UGA-2018-026|T13|2018	UGA-2018-026	Unpublished. PRJNA616030	background	TRUE	FALSE	1/1/18	2018	Africa	Uganda	UGA	Kampala	T13
Africa|ZMB|ZMB-2016-034|T10|2016-01-01		Africa|ZMB|ZMB-2016-034|T10|2016	ZMB-2016-034	Unpublished. PRJNA616030	background	TRUE	FALSE	1/1/16	2016	Africa	Zambia	ZMB	Lusaka	T10
Asia|PAK|SRR22936388|T15|2022-01-01		Africa|PAK|SRR22936388|T15|2022	SRR22936388	Unpublished. PRJNA916827	background	TRUE	FALSE	7/27/22	2022	Asia	Pakistan	PAK		T15
Asia|PAK|SRR22936389|T15|2022-01-01		Africa|PAK|SRR22936389|T15|2022	SRR22936389	Unpublished. PRJNA916827	background	TRUE	FALSE	7/1/22	2022	Asia	Pakistan	PAK		T15
Asia|PAK|SRR22936391|T15|2022-01-01		Africa|PAK|SRR22936391|T15|2022	SRR22936391	Unpublished. PRJNA916827	background	TRUE	FALSE	7/26/22	2022	Asia	Pakistan	PAK		T15
Asia|PAK|SRR22936392|T15|2022-01-01		Africa|PAK|SRR22936392|T15|2022	SRR22936392	Unpublished. PRJNA916827	background	TRUE	FALSE	7/29/22	2022	Asia	Pakistan	PAK		T15
Asia|PAK|SRR22936393|T15|2022-01-01		Africa|PAK|SRR22936393|T15|2022	SRR22936393	Unpublished. PRJNA916827	background	TRUE	FALSE	7/24/22	2022	Asia	Pakistan	PAK		T15
Asia|PAK|SRR22936395|T15|2022-01-01		Africa|PAK|SRR22936395|T15|2022	SRR22936395	Unpublished. PRJNA916827	background	TRUE	FALSE	12/12/22	2022	Asia	Pakistan	PAK		T15
Asia|PAK|SRR22936396|T15|2022-01-01		Africa|PAK|SRR22936396|T15|2022	SRR22936396	Unpublished. PRJNA916827	background	TRUE	FALSE	12/11/22	2022	Asia	Pakistan	PAK		T15
Asia|PAK|SRR22936397|T15|2022-01-01		Africa|PAK|SRR22936397|T15|2022	SRR22936397	Unpublished. PRJNA916827	background	TRUE	FALSE	12/10/22	2022	Asia	Pakistan	PAK		T15
Asia|PAK|SRR22936398|T15|2022-01-01		Africa|PAK|SRR22936398|T15|2022	SRR22936398	Unpublished. PRJNA916827	background	TRUE	FALSE	12/9/22	2022	Asia	Pakistan	PAK		T15
Asia|PAK|SRR22936399|T15|2022-01-01		Africa|PAK|SRR22936399|T15|2022	SRR22936399	Unpublished. PRJNA916827	background	TRUE	FALSE	6/9/22	2022	Asia	Pakistan	PAK		T15
Asia|PAK|SRR22936400|T15|2022-01-01		Africa|PAK|SRR22936400|T15|2022	SRR22936400	Unpublished. PRJNA916827	background	TRUE	FALSE	12/8/22	2022	Asia	Pakistan	PAK		T15
Asia|PAK|SRR22936401|T15|2022-01-01		Africa|PAK|SRR22936401|T15|2022	SRR22936401	Unpublished. PRJNA916827	background	TRUE	FALSE	12/7/22	2022	Asia	Pakistan	PAK		T15
Asia|PAK|SRR22936402|T15|2022-01-01		Africa|PAK|SRR22936402|T15|2022	SRR22936402	Unpublished. PRJNA916827	background	TRUE	FALSE	12/6/22	2022	Asia	Pakistan	PAK		T15
Asia|PAK|SRR22936403|T15|2022-01-01		Africa|PAK|SRR22936403|T15|2022	SRR22936403	Unpublished. PRJNA916827	background	TRUE	FALSE	12/5/22	2022	Asia	Pakistan	PAK		T15
Asia|PAK|SRR22936404|T15|2022-01-01		Africa|PAK|SRR22936404|T15|2022	SRR22936404	Unpublished. PRJNA916827	background	TRUE	FALSE	12/4/22	2022	Asia	Pakistan	PAK		T15
Asia|PAK|SRR22936405|T15|2022-01-01		Africa|PAK|SRR22936405|T15|2022	SRR22936405	Unpublished. PRJNA916827	background	TRUE	FALSE	12/3/22	2022	Asia	Pakistan	PAK		T15
Asia|PAK|SRR22936407|T15|2022-01-01		Africa|PAK|SRR22936407|T15|2022	SRR22936407	Unpublished. PRJNA916827	background	TRUE	FALSE	12/1/22	2022	Asia	Pakistan	PAK		T15
Asia|PAK|SRR22936408|T15|2022-01-01		Africa|PAK|SRR22936408|T15|2022	SRR22936408	Unpublished. PRJNA916827	background	TRUE	FALSE	7/30/22	2022	Asia	Pakistan	PAK		T15
Asia|PAK|SRR22936409|T15|2022-01-01		Africa|PAK|SRR22936409|T15|2022	SRR22936409	Unpublished. PRJNA916827	background	TRUE	FALSE	7/22/22	2022	Asia	Pakistan	PAK		T15
Asia|PAK|SRR22936410|T15|2022-01-01		Africa|PAK|SRR22936410|T15|2022	SRR22936410	Unpublished. PRJNA916827	background	TRUE	FALSE	6/8/22	2022	Asia	Pakistan	PAK		T15
Asia|PAK|SRR22936411|T15|2022-01-01		Africa|PAK|SRR22936411|T15|2022	SRR22936411	Unpublished. PRJNA916827	background	TRUE	FALSE	6/5/22	2022	Asia	Pakistan	PAK		T15
Asia|PAK|SRR22947118|T15|2022-01-01		Africa|PAK|SRR22947118|T15|2022	SRR22947118	Unpublished. PRJNA916827	background	TRUE	FALSE	12/21/22	2022	Asia	Pakistan	PAK		T15
Asia|PAK|SRR22947119|T15|2022-01-01		Africa|PAK|SRR22947119|T15|2022	SRR22947119	Unpublished. PRJNA916827	background	TRUE	FALSE	12/20/22	2022	Asia	Pakistan	PAK		T15
Asia|PAK|SRR22947121|T15|2022-01-01		Africa|PAK|SRR22947121|T15|2022	SRR22947121	Unpublished. PRJNA916827	background	TRUE	FALSE	12/18/22	2022	Asia	Pakistan	PAK		T15
Asia|PAK|SRR22947122|T15|2022-01-01		Africa|PAK|SRR22947122|T15|2022	SRR22947122	Unpublished. PRJNA916827	background	TRUE	FALSE	12/17/22	2022	Asia	Pakistan	PAK		T15
Asia|PAK|SRR22947123|T15|2022-01-01		Africa|PAK|SRR22947123|T15|2022	SRR22947123	Unpublished. PRJNA916827	background	TRUE	FALSE	12/16/22	2022	Asia	Pakistan	PAK		T15
Asia|PAK|SRR22947124|T15|2022-01-01		Africa|PAK|SRR22947124|T15|2022	SRR22947124	Unpublished. PRJNA916827	background	TRUE	FALSE	12/15/22	2022	Asia	Pakistan	PAK		T15
Asia|PAK|SRR22947125|T15|2022-01-01		Africa|PAK|SRR22947125|T15|2022	SRR22947125	Unpublished. PRJNA916827	background	TRUE	FALSE	12/14/22	2022	Asia	Pakistan	PAK		T15
Asia|PAK|SRR22947126|T15|2022-01-01		Africa|PAK|SRR22947126|T15|2022	SRR22947126	Unpublished. PRJNA916827	background	TRUE	FALSE	12/13/22	2022	Asia	Pakistan	PAK		T15
Africa|KEN|ERS1572783|T13|2015-01-01		Africa|KEN|ERS1572783|T13|2015	ERS1572783	Weill et al. Nature 2019	background	TRUE	FALSE	1/1/15	2015	Africa	Kenya	KEN		T13	FALSE
Africa|KEN|ERS1572784|T13|2015-01-01		Africa|KEN|ERS1572784|T13|2015	ERS1572784	Weill et al. Nature 2019	background	TRUE	FALSE	1/1/15	2015	Africa	Kenya	KEN		T13	FALSE
Africa|KEN|ERS1572785|T13|2015-01-01		Africa|KEN|ERS1572785|T13|2015	ERS1572785	Weill et al. Nature 2019	background	TRUE	FALSE	1/1/15	2015	Africa	Kenya	KEN		T13	FALSE
Africa|KEN|ERS1572793|T13|2015-01-01		Africa|KEN|ERS1572793|T13|2015	ERS1572793	Weill et al. Nature 2019	background	TRUE	FALSE	1/1/15	2015	Africa	Kenya	KEN		T13	FALSE
Africa|KEN|ERS1572798|T10|2012-01-01		Africa|KEN|ERS1572798|T10|2012	ERS1572798	Weill et al. Nature 2019	background	TRUE	FALSE	1/1/12	2012	Africa	Kenya	KEN		T10	TRUE
Africa|KEN|ERS1572803|T10|2012-01-01		Africa|KEN|ERS1572803|T10|2012	ERS1572803	Weill et al. Nature 2019	background	TRUE	FALSE	1/1/12	2012	Africa	Kenya	KEN		T10	TRUE
Africa|KEN|ERS1572809|T10|2012-01-01		Africa|KEN|ERS1572809|T10|2012	ERS1572809	Weill et al. Nature 2019	background	TRUE	FALSE	1/1/12	2012	Africa	Kenya	KEN		T10	FALSE
Africa|KEN|ERS1572813|T10|2010-01-01		Africa|KEN|ERS1572813|T10|2010	ERS1572813	Weill et al. Nature 2019	background	TRUE	FALSE	1/1/10	2010	Africa	Kenya	KEN		T10	TRUE
Africa|KEN|ERS1572815|T13|2016-01-01		Africa|KEN|ERS1572815|T13|2016	ERS1572815	Weill et al. Nature 2019	background	TRUE	FALSE	1/1/16	2016	Africa	Kenya	KEN		T13	FALSE
Asia|BGD|ERR2265590|UNK|2011-01-01		Asia|BGD|ERR2265590|UNK|2011	ERR2265590	Weill et al. Nature 2019	background	TRUE	TRUE	1/1/11	2011	Asia	Bangladesh	BGD		UNK	FALSE
Africa|SSD|ERR2265591|T10|2014-01-01		Africa|SSD|ERR2265591|T10|2014	ERR2265591	Weill et al. Nature 2019	background	TRUE	FALSE	1/1/14	2014	Africa	South Sudan	SSD		T10	FALSE
Africa|SSD|ERR2265645|T10|2014-01-01		Africa|SSD|ERR2265645|T10|2014	ERR2265645	Weill et al. Nature 2019	background	TRUE	FALSE	1/1/14	2014	Africa	South Sudan	SSD		T10	FALSE
Africa|SSD|ERR2265646|T10|2014-01-01		Africa|SSD|ERR2265646|T10|2014	ERR2265646	Weill et al. Nature 2019	background	TRUE	FALSE	1/1/14	2014	Africa	South Sudan	SSD		T10	FALSE
Africa|SSD|ERR2265647|T10|2014-01-01		Africa|SSD|ERR2265647|T10|2014	ERR2265647	Weill et al. Nature 2019	background	TRUE	FALSE	1/1/14	2014	Africa	South Sudan	SSD		T10	FALSE
Africa|SSD|ERR2265648|T10|2014-01-01		Africa|SSD|ERR2265648|T10|2014	ERR2265648	Weill et al. Nature 2019	background	TRUE	FALSE	1/1/14	2014	Africa	South Sudan	SSD		T10	FALSE
Asia|IND|ERR2265649|UNK|2014-01-01		Asia|IND|ERR2265649|UNK|2014	ERR2265649	Weill et al. Nature 2019	background	TRUE	FALSE	1/1/14	2014	Asia	India	IND		UNK	FALSE
Africa|COD|ERR2265650|T10|2015-01-01		Africa|COD|ERR2265650|T10|2015	ERR2265650	Weill et al. Nature 2019	background	TRUE	FALSE	1/1/15	2015	Africa	Democratic Republic of the Congo	COD		T10	FALSE
Africa|COD|ERR2265651|T10|2015-01-01		Africa|COD|ERR2265651|T10|2015	ERR2265651	Weill et al. Nature 2019	background	TRUE	FALSE	1/1/15	2015	Africa	Democratic Republic of the Congo	COD		T10	FALSE
Asia|IND|ERR2265652|UNK|2015-01-01		Asia|IND|ERR2265652|UNK|2015	ERR2265652	Weill et al. Nature 2019	background	TRUE	TRUE	1/1/15	2015	Asia	India	IND		UNK	FALSE
Africa|SSD|ERR2265653|T10|2015-01-01		Africa|SSD|ERR2265653|T10|2015	ERR2265653	Weill et al. Nature 2019	background	TRUE	FALSE	1/1/15	2015	Africa	South Sudan	SSD		T10	FALSE
Africa|SSD|ERR2265654|T10|2015-01-01		Africa|SSD|ERR2265654|T10|2015	ERR2265654	Weill et al. Nature 2019	background	TRUE	FALSE	1/1/15	2015	Africa	South Sudan	SSD		T10	FALSE
Asia|IRQ|ERR2265655|UNK|2015-01-01		Asia|IRQ|ERR2265655|UNK|2015	ERR2265655	Weill et al. Nature 2019	background	TRUE	FALSE	1/1/15	2015	Asia	Iraq	IRQ		UNK	FALSE
Asia|IRQ|ERR2265656|UNK|2015-01-01		Asia|IRQ|ERR2265656|UNK|2015	ERR2265656	Weill et al. Nature 2019	background	TRUE	TRUE	1/1/15	2015	Asia	Iraq	IRQ		UNK	FALSE
Asia|IRQ|ERR2265657|UNK|2015-01-01		Asia|IRQ|ERR2265657|UNK|2015	ERR2265657	Weill et al. Nature 2019	background	TRUE	TRUE	1/1/15	2015	Asia	Iraq	IRQ		UNK	FALSE
Asia|IRQ|ERR2265658|UNK|2015-01-01		Asia|IRQ|ERR2265658|UNK|2015	ERR2265658	Weill et al. Nature 2019	background	TRUE	TRUE	1/1/15	2015	Asia	Iraq	IRQ		UNK	FALSE
Asia|IRQ|ERR2265659|UNK|2015-01-01		Asia|IRQ|ERR2265659|UNK|2015	ERR2265659	Weill et al. Nature 2019	background	TRUE	TRUE	1/1/15	2015	Asia	Iraq	IRQ		UNK	FALSE
Asia|IRQ|ERR2265660|UNK|2015-01-01		Asia|IRQ|ERR2265660|UNK|2015	ERR2265660	Weill et al. Nature 2019	background	TRUE	TRUE	1/1/15	2015	Asia	Iraq	IRQ		UNK	FALSE
Africa|COD|ERR2265661|T10|2015-01-01		Africa|COD|ERR2265661|T10|2015	ERR2265661	Weill et al. Nature 2019	background	TRUE	FALSE	1/1/15	2015	Africa	Democratic Republic of the Congo	COD		T10	FALSE
Asia|IRQ|ERR2265662|UNK|2007-01-01		Asia|IRQ|ERR2265662|UNK|2007	ERR2265662	Weill et al. Nature 2019	background	TRUE	FALSE	1/1/07	2007	Asia	Iraq	IRQ		UNK	FALSE
Asia|IRQ|ERR2265663|UNK|2007-01-01		Asia|IRQ|ERR2265663|UNK|2007	ERR2265663	Weill et al. Nature 2019	background	TRUE	FALSE	1/1/07	2007	Asia	Iraq	IRQ		UNK	FALSE
Asia|IRQ|ERR2265664|UNK|2007-01-01		Asia|IRQ|ERR2265664|UNK|2007	ERR2265664	Weill et al. Nature 2019	background	TRUE	FALSE	1/1/07	2007	Asia	Iraq	IRQ		UNK	FALSE
Asia|IRQ|ERR2265665|UNK|2007-01-01		Asia|IRQ|ERR2265665|UNK|2007	ERR2265665	Weill et al. Nature 2019	background	TRUE	FALSE	1/1/07	2007	Asia	Iraq	IRQ		UNK	FALSE
Asia|IRQ|ERR2265666|UNK|2007-01-01		Asia|IRQ|ERR2265666|UNK|2007	ERR2265666	Weill et al. Nature 2019	background	TRUE	FALSE	1/1/07	2007	Asia	Iraq	IRQ		UNK	FALSE
Africa|SSD|ERR2265667|T10|2016-01-01		Africa|SSD|ERR2265667|T10|2016	ERR2265667	Weill et al. Nature 2019	background	TRUE	FALSE	1/1/16	2016	Africa	South Sudan	SSD		T10	FALSE
Africa|SSD|ERR2265668|T10|2016-01-01		Africa|SSD|ERR2265668|T10|2016	ERR2265668	Weill et al. Nature 2019	background	TRUE	FALSE	1/1/16	2016	Africa	South Sudan	SSD		T10	FALSE
Africa|SSD|ERR2265669|T10|2017-01-01		Africa|SSD|ERR2265669|T10|2017	ERR2265669	Weill et al. Nature 2019	background	TRUE	FALSE	1/1/17	2017	Africa	South Sudan	SSD		T10	FALSE
Africa|SSD|ERR2265670|T10|2017-01-01		Africa|SSD|ERR2265670|T10|2017	ERR2265670	Weill et al. Nature 2019	background	TRUE	FALSE	1/1/17	2017	Africa	South Sudan	SSD		T10	FALSE
Africa|SSD|ERR2265671|T10|2017-01-01		Africa|SSD|ERR2265671|T10|2017	ERR2265671	Weill et al. Nature 2019	background	TRUE	FALSE	1/1/17	2017	Africa	South Sudan	SSD		T10	FALSE
Africa|SSD|ERR2265672|T10|2017-01-01		Africa|SSD|ERR2265672|T10|2017	ERR2265672	Weill et al. Nature 2019	background	TRUE	FALSE	1/1/17	2017	Africa	South Sudan	SSD		T10	FALSE
Africa|SSD|ERR2265673|T10|2017-01-01		Africa|SSD|ERR2265673|T10|2017	ERR2265673	Weill et al. Nature 2019	background	TRUE	FALSE	1/1/17	2017	Africa	South Sudan	SSD		T10	FALSE
Asia|YEM|ERR2265674|T13|2016-01-01		Asia|YEM|ERR2265674|T13|2016	ERR2265674	Weill et al. Nature 2019	background	TRUE	FALSE	10/5/16	2016	Asia	Yemen	YEM	Sawan (Sana'a City)	T13	FALSE
Asia|YEM|ERR2265675|T13|2016-01-01		Asia|YEM|ERR2265675|T13|2016	ERR2265675	Weill et al. Nature 2019	background	TRUE	FALSE	11/13/16	2016	Asia	Yemen	YEM	Al-Mashana (Ibb City)	T13	FALSE
Asia|YEM|ERR2265676|T13|2016-01-01		Asia|YEM|ERR2265676|T13|2016	ERR2265676	Weill et al. Nature 2019	background	TRUE	FALSE	11/18/16	2016	Asia	Yemen	YEM	Safan (Sana'a City)	T13	FALSE
Asia|YEM|ERR2265677|T13|2016-01-01		Asia|YEM|ERR2265677|T13|2016	ERR2265677	Weill et al. Nature 2019	background	TRUE	FALSE	11/23/16	2016	Asia	Yemen	YEM	Safan (Sana'a City)	T13	FALSE
Asia|YEM|ERR2265678|T13|2016-01-01		Asia|YEM|ERR2265678|T13|2016	ERR2265678	Weill et al. Nature 2019	background	TRUE	FALSE	12/1/16	2016	Asia	Yemen	YEM	Al-Odeen (Ibb City)	T13	FALSE
Asia|YEM|ERR2269613|T13|2016-01-01		Asia|YEM|ERR2269613|T13|2016	ERR2269613	Weill et al. Nature 2019	background	TRUE	FALSE	11/29/16	2016	Asia	Yemen	YEM	Sharab (Taiz City)	T13	FALSE
Asia|YEM|ERR2269614|T13|2016-01-01		Asia|YEM|ERR2269614|T13|2016	ERR2269614	Weill et al. Nature 2019	background	TRUE	FALSE	12/2/16	2016	Asia	Yemen	YEM	Al-Mashana (Ibb City)	T13	FALSE
Asia|YEM|ERR2269615|T13|2016-01-01		Asia|YEM|ERR2269615|T13|2016	ERR2269615	Weill et al. Nature 2019	background	TRUE	FALSE	12/15/16	2016	Asia	Yemen	YEM	Al-Saiany (Ibb City)	T13	FALSE
Asia|YEM|ERR2269616|T13|2017-01-01		Asia|YEM|ERR2269616|T13|2017	ERR2269616	Weill et al. Nature 2019	background	TRUE	FALSE	8/8/17	2017	Asia	Yemen	YEM	Maeen (Sana'a City)	T13	FALSE
Asia|YEM|ERR2269617|T13|2017-01-01		Asia|YEM|ERR2269617|T13|2017	ERR2269617	Weill et al. Nature 2019	background	TRUE	FALSE	8/9/17	2017	Asia	Yemen	YEM	Bani al-hareth (Sana'a City)	T13	FALSE
Asia|YEM|ERR2269618|T13|2017-01-01		Asia|YEM|ERR2269618|T13|2017	ERR2269618	Weill et al. Nature 2019	background	TRUE	FALSE	8/9/17	2017	Asia	Yemen	YEM	Bani al-hareth (Sana'a City)	T13	FALSE
Asia|YEM|ERR2269619|T13|2017-01-01		Asia|YEM|ERR2269619|T13|2017	ERR2269619	Weill et al. Nature 2019	background	TRUE	FALSE	8/10/17	2017	Asia	Yemen	YEM	Al-Thoura (Sana'a City)	T13	FALSE
Asia|YEM|ERR2269620|T13|2017-01-01		Asia|YEM|ERR2269620|T13|2017	ERR2269620	Weill et al. Nature 2019	background	TRUE	FALSE	8/9/17	2017	Asia	Yemen	YEM	Maeen (Sana'a City)	T13	FALSE
Asia|YEM|ERR2269621|T13|2017-01-01		Asia|YEM|ERR2269621|T13|2017	ERR2269621	Weill et al. Nature 2019	background	TRUE	FALSE	8/9/17	2017	Asia	Yemen	YEM	Bani al-hareth (Sana'a City)	T13	FALSE
Asia|YEM|ERR2269622|T13|2017-01-01		Asia|YEM|ERR2269622|T13|2017	ERR2269622	Weill et al. Nature 2019	background	TRUE	FALSE	8/10/17	2017	Asia	Yemen	YEM	Al-Sabeen (Sana'a City)	T13	FALSE
Asia|YEM|ERR2269640|T13|2017-01-01		Asia|YEM|ERR2269640|T13|2017	ERR2269640	Weill et al. Nature 2019	background	TRUE	FALSE	8/12/17	2017	Asia	Yemen	YEM	Maeen (Sana'a City)	T13	FALSE
Asia|YEM|ERR2269641|T13|2017-01-01		Asia|YEM|ERR2269641|T13|2017	ERR2269641	Weill et al. Nature 2019	background	TRUE	FALSE	8/12/17	2017	Asia	Yemen	YEM	Shu'aub (Sana'a City)	T13	FALSE
Asia|YEM|ERR2269642|T13|2017-01-01		Asia|YEM|ERR2269642|T13|2017	ERR2269642	Weill et al. Nature 2019	background	TRUE	FALSE	8/13/17	2017	Asia	Yemen	YEM	Sana'a Al-Qadema (Sana'a City)	T13	FALSE
Asia|YEM|ERR2269643|T13|2017-01-01		Asia|YEM|ERR2269643|T13|2017	ERR2269643	Weill et al. Nature 2019	background	TRUE	FALSE	8/13/17	2017	Asia	Yemen	YEM	Maeen (Sana'a City)	T13	FALSE
Asia|YEM|ERR2269644|T13|2017-01-01		Asia|YEM|ERR2269644|T13|2017	ERR2269644	Weill et al. Nature 2019	background	TRUE	FALSE	8/14/17	2017	Asia	Yemen	YEM	Bani al-hareth (Sana'a City)	T13	FALSE
Asia|YEM|ERR2269645|T13|2017-01-01		Asia|YEM|ERR2269645|T13|2017	ERR2269645	Weill et al. Nature 2019	background	TRUE	FALSE	8/15/17	2017	Asia	Yemen	YEM	Azal (Sana'a City)	T13	FALSE
Asia|YEM|ERR2269646|T13|2017-01-01		Asia|YEM|ERR2269646|T13|2017	ERR2269646	Weill et al. Nature 2019	background	TRUE	FALSE	8/15/17	2017	Asia	Yemen	YEM	Shu'aub (Sana'a City)	T13	FALSE
Asia|YEM|ERR2269647|T13|2017-01-01		Asia|YEM|ERR2269647|T13|2017	ERR2269647	Weill et al. Nature 2019	background	TRUE	FALSE	8/15/17	2017	Asia	Yemen	YEM	Al-Safeia (Sana'a City)	T13	FALSE
Asia|YEM|ERR2269648|T13|2017-01-01		Asia|YEM|ERR2269648|T13|2017	ERR2269648	Weill et al. Nature 2019	background	TRUE	FALSE	8/15/17	2017	Asia	Yemen	YEM	Maeen (Sana'a City)	T13	FALSE
Asia|YEM|ERR2269649|T13|2017-01-01		Asia|YEM|ERR2269649|T13|2017	ERR2269649	Weill et al. Nature 2019	background	TRUE	FALSE	8/15/17	2017	Asia	Yemen	YEM	Al-Sabeen (Sana'a City)	T13	FALSE
Asia|YEM|ERR2269650|T13|2017-01-01		Asia|YEM|ERR2269650|T13|2017	ERR2269650	Weill et al. Nature 2019	background	TRUE	FALSE	8/16/17	2017	Asia	Yemen	YEM	Al-Safeia (Sana'a City)	T13	FALSE
Asia|YEM|ERR2269709|T13|2017-01-01		Asia|YEM|ERR2269709|T13|2017	ERR2269709	Weill et al. Nature 2019	background	TRUE	FALSE	8/16/17	2017	Asia	Yemen	YEM	Al-Sabeen (Sana'a City)	T13	FALSE
Asia|YEM|ERR2269710|T13|2017-01-01		Asia|YEM|ERR2269710|T13|2017	ERR2269710	Weill et al. Nature 2019	background	TRUE	FALSE	8/19/17	2017	Asia	Yemen	YEM	Bani al-hareth (Sana'a City)	T13	FALSE
Asia|YEM|ERR2269711|T13|2017-01-01		Asia|YEM|ERR2269711|T13|2017	ERR2269711	Weill et al. Nature 2019	background	TRUE	FALSE	8/19/17	2017	Asia	Yemen	YEM	Al-Sabeen (Sana'a City)	T13	FALSE
Asia|YEM|ERR2269712|T13|2017-01-01		Asia|YEM|ERR2269712|T13|2017	ERR2269712	Weill et al. Nature 2019	background	TRUE	FALSE	8/22/17	2017	Asia	Yemen	YEM	Al-Thoura (Sana'a City)	T13	FALSE
Asia|YEM|ERR2269713|T13|2017-01-01		Asia|YEM|ERR2269713|T13|2017	ERR2269713	Weill et al. Nature 2019	background	TRUE	FALSE	8/22/17	2017	Asia	Yemen	YEM	Al-Thoura (Sana'a City)	T13	FALSE
Asia|YEM|ERR2269714|T13|2017-01-01		Asia|YEM|ERR2269714|T13|2017	ERR2269714	Weill et al. Nature 2019	background	TRUE	FALSE	8/23/17	2017	Asia	Yemen	YEM	Al-Tahraar (Sana'a City)	T13	FALSE
Asia|YEM|ERR2269715|T13|2017-01-01		Asia|YEM|ERR2269715|T13|2017	ERR2269715	Weill et al. Nature 2019	background	TRUE	FALSE	8/24/17	2017	Asia	Yemen	YEM	Maeen (Sana'a City)	T13	FALSE
Asia|YEM|ERR2269716|T13|2017-01-01		Asia|YEM|ERR2269716|T13|2017	ERR2269716	Weill et al. Nature 2019	background	TRUE	FALSE	8/26/17	2017	Asia	Yemen	YEM	Bani al-hareth (Sana'a City)	T13	FALSE
Asia|YEM|ERR2269717|T13|2017-01-01		Asia|YEM|ERR2269717|T13|2017	ERR2269717	Weill et al. Nature 2019	background	TRUE	FALSE	8/27/17	2017	Asia	Yemen	YEM	Al-Thoura (Sana'a City)	T13	FALSE
Asia|YEM|ERR2269718|T13|2017-01-01		Asia|YEM|ERR2269718|T13|2017	ERR2269718	Weill et al. Nature 2019	background	TRUE	FALSE	8/27/17	2017	Asia	Yemen	YEM	Al-Thoura (Sana'a City)	T13	FALSE
Asia|YEM|ERR2269809|T13|2017-01-01		Asia|YEM|ERR2269809|T13|2017	ERR2269809	Weill et al. Nature 2019	background	TRUE	FALSE	8/30/17	2017	Asia	Yemen	YEM	Sana'a Al-Qadema (Sana'a City)	T13	FALSE
Asia|YEM|ERR2269810|T13|2017-01-01		Asia|YEM|ERR2269810|T13|2017	ERR2269810	Weill et al. Nature 2019	background	TRUE	FALSE	8/30/17	2017	Asia	Yemen	YEM	Maeen (Sana'a City)	T13	FALSE
Asia|YEM|ERR2269811|T13|2017-01-01		Asia|YEM|ERR2269811|T13|2017	ERR2269811	Weill et al. Nature 2019	background	TRUE	FALSE	8/31/17	2017	Asia	Yemen	YEM	Maeen (Sana'a City)	T13	FALSE
Asia|YEM|ERR2269832|T13|2017-01-01		Asia|YEM|ERR2269832|T13|2017	ERR2269832	Weill et al. Nature 2019	background	TRUE	FALSE	8/30/17	2017	Asia	Yemen	YEM	Hajjah District	T13	FALSE
Asia|YEM|ERR2269833|T13|2017-01-01		Asia|YEM|ERR2269833|T13|2017	ERR2269833	Weill et al. Nature 2019	background	TRUE	FALSE	8/30/17	2017	Asia	Yemen	YEM	Hajjah District	T13	FALSE
Asia|YEM|ERR2269834|T13|2017-01-01		Asia|YEM|ERR2269834|T13|2017	ERR2269834	Weill et al. Nature 2019	background	TRUE	FALSE	8/30/17	2017	Asia	Yemen	YEM	Hajjah District	T13	FALSE
Asia|IRN|ERR2269835|UNK|2012-01-01		Asia|IRN|ERR2269835|UNK|2012	ERR2269835	Weill et al. Nature 2019	background	TRUE	TRUE	1/1/12	2012	Asia	Iran	IRN		UNK	FALSE
Asia|IRN|ERR2269836|UNK|2013-01-01		Asia|IRN|ERR2269836|UNK|2013	ERR2269836	Weill et al. Nature 2019	background	TRUE	TRUE	1/1/13	2013	Asia	Iran	IRN		UNK	FALSE
Asia|IRN|ERR2269837|UNK|2013-01-01		Asia|IRN|ERR2269837|UNK|2013	ERR2269837	Weill et al. Nature 2019	background	TRUE	TRUE	1/1/13	2013	Asia	Iran	IRN		UNK	FALSE
Asia|IRN|ERR2269838|UNK|2015-01-01		Asia|IRN|ERR2269838|UNK|2015	ERR2269838	Weill et al. Nature 2019	background	TRUE	TRUE	1/1/15	2015	Asia	Iran	IRN		UNK	FALSE
Asia|IND|ERR2269808|UNK|2010-01-01		Asia|IND|ERR2269808|UNK|2010	ERR2269808	Weill et al. Nature 2019	background	TRUE	TRUE	1/1/10	2010	Asia	India	IND		UNK	FALSE
Asia|IND|ERR2269921|UNK|2010-01-01		Asia|IND|ERR2269921|UNK|2010	ERR2269921	Weill et al. Nature 2019	background	TRUE	TRUE	1/1/10	2010	Asia	India	IND		UNK	FALSE
Asia|IND|ERR2269922|UNK|2010-01-01		Asia|IND|ERR2269922|UNK|2010	ERR2269922	Weill et al. Nature 2019	background	TRUE	TRUE	1/1/10	2010	Asia	India	IND		UNK	FALSE
Asia|IND|ERR2269923|UNK|2011-01-01		Asia|IND|ERR2269923|UNK|2011	ERR2269923	Weill et al. Nature 2019	background	TRUE	TRUE	1/1/11	2011	Asia	India	IND		UNK	FALSE
Asia|IND|ERR2269924|UNK|2011-01-01		Asia|IND|ERR2269924|UNK|2011	ERR2269924	Weill et al. Nature 2019	background	TRUE	TRUE	1/1/11	2011	Asia	India	IND		UNK	FALSE
Asia|IND|ERR2269925|UNK|2011-01-01		Asia|IND|ERR2269925|UNK|2011	ERR2269925	Weill et al. Nature 2019	background	TRUE	FALSE	1/1/11	2011	Asia	India	IND		UNK	FALSE
Asia|IND|ERR2269927|UNK|2012-01-01		Asia|IND|ERR2269927|UNK|2012	ERR2269927	Weill et al. Nature 2019	background	TRUE	TRUE	1/1/12	2012	Asia	India	IND		UNK	FALSE
Asia|IND|ERR2269928|UNK|2012-01-01		Asia|IND|ERR2269928|UNK|2012	ERR2269928	Weill et al. Nature 2019	background	TRUE	FALSE	1/1/12	2012	Asia	India	IND		UNK	FALSE
Asia|IND|ERR2269929|UNK|2012-01-01		Asia|IND|ERR2269929|UNK|2012	ERR2269929	Weill et al. Nature 2019	background	TRUE	FALSE	1/1/12	2012	Asia	India	IND		UNK	FALSE
Asia|IND|ERR2269930|UNK|2013-01-01		Asia|IND|ERR2269930|UNK|2013	ERR2269930	Weill et al. Nature 2019	background	TRUE	FALSE	1/1/13	2013	Asia	India	IND		UNK	FALSE
Asia|IND|ERR2269944|UNK|2013-01-01		Asia|IND|ERR2269944|UNK|2013	ERR2269944	Weill et al. Nature 2019	background	TRUE	FALSE	1/1/13	2013	Asia	India	IND		UNK	FALSE
Asia|IND|ERR2269945|UNK|2013-01-01		Asia|IND|ERR2269945|UNK|2013	ERR2269945	Weill et al. Nature 2019	background	TRUE	FALSE	1/1/13	2013	Asia	India	IND		UNK	FALSE
Asia|IND|ERR2269946|UNK|2013-01-01		Asia|IND|ERR2269946|UNK|2013	ERR2269946	Weill et al. Nature 2019	background	TRUE	FALSE	1/1/13	2013	Asia	India	IND		UNK	FALSE
Asia|IND|ERR2269947|UNK|2014-01-01		Asia|IND|ERR2269947|UNK|2014	ERR2269947	Weill et al. Nature 2019	background	TRUE	FALSE	1/1/14	2014	Asia	India	IND		UNK	FALSE
Asia|IND|ERR2269948|UNK|2014-01-01		Asia|IND|ERR2269948|UNK|2014	ERR2269948	Weill et al. Nature 2019	background	TRUE	TRUE	1/1/14	2014	Asia	India	IND		UNK	FALSE
Asia|IND|ERR2269949|UNK|2014-01-01		Asia|IND|ERR2269949|UNK|2014	ERR2269949	Weill et al. Nature 2019	background	TRUE	TRUE	1/1/14	2014	Asia	India	IND		UNK	FALSE
Asia|IND|ERR2269950|UNK|2015-01-01		Asia|IND|ERR2269950|UNK|2015	ERR2269950	Weill et al. Nature 2019	background	TRUE	FALSE	1/1/15	2015	Asia	India	IND		UNK	FALSE
Asia|IND|ERR2269951|UNK|2015-01-01		Asia|IND|ERR2269951|UNK|2015	ERR2269951	Weill et al. Nature 2019	background	TRUE	FALSE	1/1/15	2015	Asia	India	IND		UNK	FALSE
Asia|IND|ERR2269952|UNK|2015-01-01		Asia|IND|ERR2269952|UNK|2015	ERR2269952	Weill et al. Nature 2019	background	TRUE	FALSE	1/1/15	2015	Asia	India	IND		UNK	FALSE
Asia|IND|ERR2269953|UNK|2015-01-01		Asia|IND|ERR2269953|UNK|2015	ERR2269953	Weill et al. Nature 2019	background	TRUE	TRUE	1/1/15	2015	Asia	India	IND		UNK	FALSE
Asia|IND|ERR2270655|UNK|2016-01-01		Asia|IND|ERR2270655|UNK|2016	ERR2270655	Weill et al. Nature 2019	background	TRUE	TRUE	1/1/16	2016	Asia	India	IND		UNK	FALSE
Asia|IND|ERR2270656|UNK|2016-01-01		Asia|IND|ERR2270656|UNK|2016	ERR2270656	Weill et al. Nature 2019	background	TRUE	FALSE	1/1/16	2016	Asia	India	IND		UNK	FALSE
Asia|IND|ERR2270657|UNK|2016-01-01		Asia|IND|ERR2270657|UNK|2016	ERR2270657	Weill et al. Nature 2019	background	TRUE	FALSE	1/1/16	2016	Asia	India	IND		UNK	FALSE
Asia|IND|ERR2270658|UNK|2016-01-01		Asia|IND|ERR2270658|UNK|2016	ERR2270658	Weill et al. Nature 2019	background	TRUE	FALSE	1/1/16	2016	Asia	India	IND		UNK	FALSE
Asia|IND|ERR2270659|UNK|2017-01-01		Asia|IND|ERR2270659|UNK|2017	ERR2270659	Weill et al. Nature 2019	background	TRUE	FALSE	1/1/17	2017	Asia	India	IND		UNK	FALSE
Asia|IND|ERR2270660|UNK|2017-01-01		Asia|IND|ERR2270660|UNK|2017	ERR2270660	Weill et al. Nature 2019	background	TRUE	FALSE	1/1/17	2017	Asia	India	IND		UNK	FALSE
Asia|IND|ERR2270661|UNK|2017-01-01		Asia|IND|ERR2270661|UNK|2017	ERR2270661	Weill et al. Nature 2019	background	TRUE	TRUE	1/1/17	2017	Asia	India	IND		UNK	FALSE
Asia|IND|ERR2270662|UNK|2017-01-01		Asia|IND|ERR2270662|UNK|2017	ERR2270662	Weill et al. Nature 2019	background	TRUE	TRUE	1/1/17	2017	Asia	India	IND		UNK	FALSE
Africa|KEN|ERR2265589|T13|2015-01-01		Africa|KEN|ERR2265589|T13|2015	ERR2265589	Weill et al. Nature 2019	background	TRUE	FALSE	1/1/15	2015	Africa	Kenya	KEN		T13
Africa|COD|ERR386629|T10|2009-01-01		Africa|COD|ERR386629|T10|2009	ERR386629	Weill et al. Science 2017	background	TRUE	FALSE	1/1/09	2009	Africa	Democratic Republic of the Congo	COD		T10	FALSE
Africa|COD|ERR386647|T10|2012-01-01		Africa|COD|ERR386647|T10|2012	ERR386647	Weill et al. Science 2017	background	TRUE	FALSE	1/1/12	2012	Africa	Democratic Republic of the Congo	COD		T10	FALSE
Africa|ZMB|ERR386656|T10|2012-01-01		Africa|ZMB|ERR386656|T10|2012	ERR386656	Weill et al. Science 2017	background	TRUE	FALSE	1/1/12	2012	Africa	Zambia	ZMB		T10	FALSE
Africa|GIN|ERR386658|T9|2012-01-01		Africa|GIN|ERR386658|T9|2012	ERR386658	Weill et al. Science 2017	background	TRUE	FALSE	1/1/12	2012	Africa	Guinea	GIN		T9	FALSE
Africa|ZMB|ERR386661|T10|2012-01-01		Africa|ZMB|ERR386661|T10|2012	ERR386661	Weill et al. Science 2017	background	TRUE	FALSE	1/1/12	2012	Africa	Zambia	ZMB		T10	FALSE
Africa|ZMB|ERR386663|T10|2012-01-01		Africa|ZMB|ERR386663|T10|2012	ERR386663	Weill et al. Science 2017	background	TRUE	FALSE	1/1/12	2012	Africa	Zambia	ZMB		T10	FALSE
Africa|GIN|ERR386666|T9|2012-01-01		Africa|GIN|ERR386666|T9|2012	ERR386666	Weill et al. Science 2017	background	TRUE	FALSE	1/1/12	2012	Africa	Guinea	GIN		T9	FALSE
Africa|COD|ERR386672|T10|2009-01-01		Africa|COD|ERR386672|T10|2009	ERR386672	Weill et al. Science 2017	background	TRUE	FALSE	1/1/09	2009	Africa	Democratic Republic of the Congo	COD		T10	FALSE
Africa|COD|ERR386683|T10|2009-01-01		Africa|COD|ERR386683|T10|2009	ERR386683	Weill et al. Science 2017	background	TRUE	FALSE	1/1/09	2009	Africa	Democratic Republic of the Congo	COD		T10	FALSE
Africa|COD|ERR386688|T10|2012-01-01		Africa|COD|ERR386688|T10|2012	ERR386688	Weill et al. Science 2017	background	TRUE	FALSE	1/1/12	2012	Africa	Democratic Republic of the Congo	COD		T10	FALSE
Africa|COD|ERR386690|T10|2009-01-01		Africa|COD|ERR386690|T10|2009	ERR386690	Weill et al. Science 2017	background	TRUE	FALSE	1/1/09	2009	Africa	Democratic Republic of the Congo	COD		T10	FALSE
Africa|COD|ERR386695|T10|2012-01-01		Africa|COD|ERR386695|T10|2012	ERR386695	Weill et al. Science 2017	background	TRUE	FALSE	1/1/12	2012	Africa	Democratic Republic of the Congo	COD		T10	FALSE
Africa|COD|ERR386698|T10|2009-01-01		Africa|COD|ERR386698|T10|2009	ERR386698	Weill et al. Science 2017	background	TRUE	FALSE	1/1/09	2009	Africa	Democratic Republic of the Congo	COD		T10	FALSE
Africa|GIN|ERR386704|T9|2012-01-01		Africa|GIN|ERR386704|T9|2012	ERR386704	Weill et al. Science 2017	background	TRUE	FALSE	1/1/12	2012	Africa	Guinea	GIN		T9	FALSE
Africa|COD|ERR386711|T10|2012-01-01		Africa|COD|ERR386711|T10|2012	ERR386711	Weill et al. Science 2017	background	TRUE	FALSE	1/1/12	2012	Africa	Democratic Republic of the Congo	COD		T10	FALSE
Africa|COD|ERR386712|T10|2012-01-01		Africa|COD|ERR386712|T10|2012	ERR386712	Weill et al. Science 2017	background	TRUE	FALSE	1/1/12	2012	Africa	Democratic Republic of the Congo	COD		T10	FALSE
Africa|COD|ERR572514|T10|2009-01-01		Africa|COD|ERR572514|T10|2009	ERR572514	Weill et al. Science 2017	background	TRUE	FALSE	1/1/09	2009	Africa	Democratic Republic of the Congo	COD		T10	FALSE
Africa|COD|ERR572538|T10|2009-01-01		Africa|COD|ERR572538|T10|2009	ERR572538	Weill et al. Science 2017	background	TRUE	FALSE	1/1/09	2009	Africa	Democratic Republic of the Congo	COD		T10	FALSE
Africa|COD|ERR572548|T10|2012-01-01		Africa|COD|ERR572548|T10|2012	ERR572548	Weill et al. Science 2017	background	TRUE	FALSE	1/1/12	2012	Africa	Democratic Republic of the Congo	COD		T10	FALSE
Africa|COD|ERR572559|T10|2013-01-01		Africa|COD|ERR572559|T10|2013	ERR572559	Weill et al. Science 2017	background	TRUE	FALSE	1/1/13	2013	Africa	Democratic Republic of the Congo	COD		T10	FALSE
Africa|COD|ERR572563|T10|2013-01-01		Africa|COD|ERR572563|T10|2013	ERR572563	Weill et al. Science 2017	background	TRUE	FALSE	1/1/13	2013	Africa	Democratic Republic of the Congo	COD		T10	FALSE
Africa|TGO|ERR572571|T9|2010-01-01		Africa|TGO|ERR572571|T9|2010	ERR572571	Weill et al. Science 2017	background	TRUE	FALSE	1/1/10	2010	Africa	Togo	TGO		T9	FALSE
Africa|TGO|ERR572572|T9|2010-01-01		Africa|TGO|ERR572572|T9|2010	ERR572572	Weill et al. Science 2017	background	TRUE	FALSE	1/1/10	2010	Africa	Togo	TGO		T9	FALSE
Africa|TGO|ERR572574|T9|2010-01-01		Africa|TGO|ERR572574|T9|2010	ERR572574	Weill et al. Science 2017	background	TRUE	FALSE	1/1/10	2010	Africa	Togo	TGO		T9	FALSE
Africa|TGO|ERR572580|T12|2010-01-01		Africa|TGO|ERR572580|T12|2010	ERR572580	Weill et al. Science 2017	background	TRUE	FALSE	1/1/10	2010	Africa	Togo	TGO		T12	FALSE
Africa|TGO|ERR572582|T9|2011-01-01		Africa|TGO|ERR572582|T9|2011	ERR572582	Weill et al. Science 2017	background	TRUE	FALSE	1/1/11	2011	Africa	Togo	TGO		T9	FALSE
Africa|TGO|ERR572585|T12|2011-01-01		Africa|TGO|ERR572585|T12|2011	ERR572585	Weill et al. Science 2017	background	TRUE	FALSE	1/1/11	2011	Africa	Togo	TGO		T12	FALSE
Africa|TGO|ERR572589|T12|2011-01-01		Africa|TGO|ERR572589|T12|2011	ERR572589	Weill et al. Science 2017	background	TRUE	FALSE	1/1/11	2011	Africa	Togo	TGO		T12	FALSE
Africa|TGO|ERR572590|T12|2012-01-01		Africa|TGO|ERR572590|T12|2012	ERR572590	Weill et al. Science 2017	background	TRUE	FALSE	1/1/12	2012	Africa	Togo	TGO		T12	FALSE
Africa|TGO|ERR572592|T12|2012-01-01		Africa|TGO|ERR572592|T12|2012	ERR572592	Weill et al. Science 2017	background	TRUE	FALSE	1/1/12	2012	Africa	Togo	TGO		T12	FALSE
Africa|COD|ERR572756|T10|2008-01-01		Africa|COD|ERR572756|T10|2008	ERR572756	Weill et al. Science 2017	background	TRUE	FALSE	1/1/08	2008	Africa	Democratic Republic of the Congo	COD		T10	FALSE
Africa|COD|ERR572757|T10|2008-01-01		Africa|COD|ERR572757|T10|2008	ERR572757	Weill et al. Science 2017	background	TRUE	FALSE	1/1/08	2008	Africa	Democratic Republic of the Congo	COD		T10	FALSE
Africa|COD|ERR572772|T10|2011-01-01		Africa|COD|ERR572772|T10|2011	ERR572772	Weill et al. Science 2017	background	TRUE	FALSE	1/1/11	2011	Africa	Democratic Republic of the Congo	COD		T10	FALSE
Africa|COD|ERR572781|T10|2011-01-01		Africa|COD|ERR572781|T10|2011	ERR572781	Weill et al. Science 2017	background	TRUE	FALSE	1/1/11	2011	Africa	Democratic Republic of the Congo	COD		T10	FALSE
Africa|COD|ERR572807|T10|2012-01-01		Africa|COD|ERR572807|T10|2012	ERR572807	Weill et al. Science 2017	background	TRUE	FALSE	1/1/12	2012	Africa	Democratic Republic of the Congo	COD		T10	FALSE
Africa|COD|ERR572810|T10|2001-01-01		Africa|COD|ERR572810|T10|2001	ERR572810	Weill et al. Science 2017	background	TRUE	FALSE	1/1/01	2001	Africa	Democratic Republic of the Congo	COD		T10	FALSE
Africa|COD|ERR572821|T10|2011-01-01		Africa|COD|ERR572821|T10|2011	ERR572821	Weill et al. Science 2017	background	TRUE	FALSE	1/1/11	2011	Africa	Democratic Republic of the Congo	COD		T10	FALSE
Africa|COD|ERR572836|T10|2013-01-01		Africa|COD|ERR572836|T10|2013	ERR572836	Weill et al. Science 2017	background	TRUE	FALSE	1/1/13	2013	Africa	Democratic Republic of the Congo	COD		T10	FALSE
Africa|COD|ERR572837|T10|2013-01-01		Africa|COD|ERR572837|T10|2013	ERR572837	Weill et al. Science 2017	background	TRUE	FALSE	1/1/13	2013	Africa	Democratic Republic of the Congo	COD		T10	FALSE
Africa|TGO|ERR572839|T12|2010-01-01		Africa|TGO|ERR572839|T12|2010	ERR572839	Weill et al. Science 2017	background	TRUE	FALSE	1/1/10	2010	Africa	Togo	TGO		T12	FALSE
Africa|TGO|ERR572840|T9|2011-01-01		Africa|TGO|ERR572840|T9|2011	ERR572840	Weill et al. Science 2017	background	TRUE	FALSE	1/1/11	2011	Africa	Togo	TGO		T9	FALSE
Africa|TGO|ERR572842|T12|2012-01-01		Africa|TGO|ERR572842|T12|2012	ERR572842	Weill et al. Science 2017	background	TRUE	FALSE	1/1/12	2012	Africa	Togo	TGO		T12	FALSE
Europe|UKR|ERR1878613|sporadic|1970-01-01		Europe|UKR|ERR1878613|sporadic|1970	ERR1878613	Weill et al. Science 2017	background	FALSE	FALSE	1/1/70	1970	Europe	Ukraine	UKR		sporadic	FALSE
Europe|UKR|ERR1878614|UNK|1974-01-01		Europe|UKR|ERR1878614|UNK|1974	ERR1878614	Weill et al. Science 2017	background	FALSE	FALSE	1/1/74	1974	Europe	Ukraine	UKR		UNK	FALSE
Europe|RUS|ERR1878615|UNK|1990-01-01		Europe|RUS|ERR1878615|UNK|1990	ERR1878615	Weill et al. Science 2017	background	FALSE	FALSE	1/1/90	1990	Europe	Russian Federation	RUS		UNK	FALSE
Europe|RUS|ERR1878616|UNK|1990-01-01		Europe|RUS|ERR1878616|UNK|1990	ERR1878616	Weill et al. Science 2017	background	FALSE	FALSE	1/1/90	1990	Europe	Russian Federation	RUS		UNK	FALSE
Africa|AGO|ERR976391|T1|1990-01-01		Africa|AGO|ERR976391|T1|1990	ERR976391	Weill et al. Science 2017	background	FALSE	FALSE	1/1/90	1990	Africa	Angola	AGO		T1	TRUE
Africa|MWI|ERR976392|T1|1990-01-01		Africa|MWI|ERR976392|T1|1990	ERR976392	Weill et al. Science 2017	background	FALSE	FALSE	1/1/90	1990	Africa	Malawi	MWI		T1	TRUE
Africa|MWI|ERR976393|T1|1990-01-01		Africa|MWI|ERR976393|T1|1990	ERR976393	Weill et al. Science 2017	background	FALSE	FALSE	1/1/90	1990	Africa	Malawi	MWI		T1	TRUE
Africa|MWI|ERR976394|T1|1989-01-01		Africa|MWI|ERR976394|T1|1989	ERR976394	Weill et al. Science 2017	background	FALSE	FALSE	1/1/89	1989	Africa	Malawi	MWI		T1	FALSE
Africa|DZA|ERR976395|T7|1987-01-01		Africa|DZA|ERR976395|T7|1987	ERR976395	Weill et al. Science 2017	background	FALSE	FALSE	1/1/87	1987	Africa	Algeria	DZA		T7	FALSE
Africa|AGO|ERR976396|T1|1990-01-01		Africa|AGO|ERR976396|T1|1990	ERR976396	Weill et al. Science 2017	background	FALSE	FALSE	1/1/90	1990	Africa	Angola	AGO		T1	TRUE
Africa|EGY|ERR976397|sporadic|1966-01-01		Africa|EGY|ERR976397|sporadic|1966	ERR976397	Weill et al. Science 2017	background	FALSE	FALSE	1/1/66	1966	Africa	Egypt	EGY		sporadic	FALSE
Africa|SLE|ERR976398|T1|1970-01-01		Africa|SLE|ERR976398|T1|1970	ERR976398	Weill et al. Science 2017	background	FALSE	FALSE	1/1/70	1970	Africa	Sierra Leone	SLE		T1	FALSE
Africa|ETH|ERR976399|T3|1970-01-01		Africa|ETH|ERR976399|T3|1970	ERR976399	Weill et al. Science 2017	background	FALSE	FALSE	1/1/70	1970	Africa	Ethiopia	ETH		T3	FALSE
Africa|CMR|ERR976400|T1|1970-01-01		Africa|CMR|ERR976400|T1|1970	ERR976400	Weill et al. Science 2017	background	FALSE	FALSE	1/1/70	1970	Africa	Cameroon	CMR		T1	FALSE
Africa|TCD|ERR976401|T1|1971-01-01		Africa|TCD|ERR976401|T1|1971	ERR976401	Weill et al. Science 2017	background	FALSE	FALSE	1/1/71	1971	Africa	Chad	TCD		T1	FALSE
Africa|MLI|ERR976402|T1|1970-01-01		Africa|MLI|ERR976402|T1|1970	ERR976402	Weill et al. Science 2017	background	FALSE	FALSE	1/1/70	1970	Africa	Mali	MLI		T1	FALSE
Africa|GIN|ERR976403|T1|1970-01-01		Africa|GIN|ERR976403|T1|1970	ERR976403	Weill et al. Science 2017	background	FALSE	FALSE	1/1/70	1970	Africa	Guinea	GIN		T1	FALSE
Africa|COD|ERR976404|T5|1988-01-01		Africa|COD|ERR976404|T5|1988	ERR976404	Weill et al. Science 2017	background	FALSE	FALSE	1/1/88	1988	Africa	Democratic Republic of the Congo	COD		T5	TRUE
Africa|DZA|ERR976405|T1|1983-01-01		Africa|DZA|ERR976405|T1|1983	ERR976405	Weill et al. Science 2017	background	FALSE	FALSE	1/1/83	1983	Africa	Algeria	DZA		T1	FALSE
Africa|DZA|ERR976406|T1|1975-01-01		Africa|DZA|ERR976406|T1|1975	ERR976406	Weill et al. Science 2017	background	FALSE	FALSE	1/1/75	1975	Africa	Algeria	DZA		T1	FALSE
Africa|DZA|ERR976407|T1|1982-01-01		Africa|DZA|ERR976407|T1|1982	ERR976407	Weill et al. Science 2017	background	FALSE	FALSE	1/1/82	1982	Africa	Algeria	DZA		T1	FALSE
Africa|DZA|ERR976408|T1|1982-01-01		Africa|DZA|ERR976408|T1|1982	ERR976408	Weill et al. Science 2017	background	FALSE	FALSE	1/1/82	1982	Africa	Algeria	DZA		T1	FALSE
Africa|DZA|ERR976409|T7|1986-01-01		Africa|DZA|ERR976409|T7|1986	ERR976409	Weill et al. Science 2017	background	FALSE	FALSE	1/1/86	1986	Africa	Algeria	DZA		T7	FALSE
Africa|COD|ERR976410|T5|1984-01-01		Africa|COD|ERR976410|T5|1984	ERR976410	Weill et al. Science 2017	background	FALSE	FALSE	1/1/84	1984	Africa	Democratic Republic of the Congo	COD		T5	TRUE
Africa|CIV|ERR976411|T1|1984-01-01		Africa|CIV|ERR976411|T1|1984	ERR976411	Weill et al. Science 2017	background	FALSE	FALSE	1/1/84	1984	Africa	Cote d'Ivoire	CIV		T1	TRUE
Africa|DZA|ERR976412|T7|1986-01-01		Africa|DZA|ERR976412|T7|1986	ERR976412	Weill et al. Science 2017	background	FALSE	FALSE	1/1/86	1986	Africa	Algeria	DZA		T7	FALSE
Africa|DZA|ERR976413|T1|1974-01-01		Africa|DZA|ERR976413|T1|1974	ERR976413	Weill et al. Science 2017	background	FALSE	FALSE	1/1/74	1974	Africa	Algeria	DZA		T1	FALSE
Africa|RWA|ERR976414|T5|1988-01-01		Africa|RWA|ERR976414|T5|1988	ERR976414	Weill et al. Science 2017	background	FALSE	FALSE	1/1/88	1988	Africa	Rwanda	RWA		T5	TRUE
Africa|TCD|ERR976415|T1|1972-01-01		Africa|TCD|ERR976415|T1|1972	ERR976415	Weill et al. Science 2017	background	FALSE	FALSE	1/1/72	1972	Africa	Chad	TCD		T1	FALSE
Africa|TCD|ERR976416|T1|1972-01-01		Africa|TCD|ERR976416|T1|1972	ERR976416	Weill et al. Science 2017	background	FALSE	FALSE	1/1/72	1972	Africa	Chad	TCD		T1	FALSE
Africa|BFA|ERR976418|T1|1974-01-01		Africa|BFA|ERR976418|T1|1974	ERR976418	Weill et al. Science 2017	background	FALSE	FALSE	1/1/74	1974	Africa	Burkina Faso	BFA		T1	FALSE
Africa|BFA|ERR976419|T1|1974-01-01		Africa|BFA|ERR976419|T1|1974	ERR976419	Weill et al. Science 2017	background	FALSE	FALSE	1/1/74	1974	Africa	Burkina Faso	BFA		T1	FALSE
Africa|CMR|ERR976420|T1|1970-01-01		Africa|CMR|ERR976420|T1|1970	ERR976420	Weill et al. Science 2017	background	FALSE	FALSE	1/1/70	1970	Africa	Cameroon	CMR		T1	FALSE
Africa|CMR|ERR976421|T1|1970-01-01		Africa|CMR|ERR976421|T1|1970	ERR976421	Weill et al. Science 2017	background	FALSE	FALSE	1/1/70	1970	Africa	Cameroon	CMR		T1	FALSE
Africa|CMR|ERR976422|T1|1970-01-01		Africa|CMR|ERR976422|T1|1970	ERR976422	Weill et al. Science 2017	background	FALSE	FALSE	1/1/70	1970	Africa	Cameroon	CMR		T1	FALSE
Africa|CMR|ERR976423|T1|1970-01-01		Africa|CMR|ERR976423|T1|1970	ERR976423	Weill et al. Science 2017	background	FALSE	FALSE	1/1/70	1970	Africa	Cameroon	CMR		T1	FALSE
Africa|CMR|ERR976424|T1|1970-01-01		Africa|CMR|ERR976424|T1|1970	ERR976424	Weill et al. Science 2017	background	FALSE	FALSE	1/1/70	1970	Africa	Cameroon	CMR		T1	FALSE
Africa|CIV|ERR976425|T1|1973-01-01		Africa|CIV|ERR976425|T1|1973	ERR976425	Weill et al. Science 2017	background	FALSE	FALSE	1/1/73	1973	Africa	Cote d'Ivoire	CIV		T1	FALSE
Africa|CIV|ERR976426|T1|1973-01-01		Africa|CIV|ERR976426|T1|1973	ERR976426	Weill et al. Science 2017	background	FALSE	FALSE	1/1/73	1973	Africa	Cote d'Ivoire	CIV		T1	FALSE
Africa|CIV|ERR976427|T1|1973-01-01		Africa|CIV|ERR976427|T1|1973	ERR976427	Weill et al. Science 2017	background	FALSE	FALSE	1/1/73	1973	Africa	Cote d'Ivoire	CIV		T1	FALSE
Africa|CIV|ERR976428|T1|1970-01-01		Africa|CIV|ERR976428|T1|1970	ERR976428	Weill et al. Science 2017	background	FALSE	FALSE	1/1/70	1970	Africa	Cote d'Ivoire	CIV		T1	FALSE
Africa|GHA|ERR976429|T1|1971-01-01		Africa|GHA|ERR976429|T1|1971	ERR976429	Weill et al. Science 2017	background	FALSE	FALSE	1/1/71	1971	Africa	Ghana	GHA		T1	FALSE
Africa|GHA|ERR976430|T1|1971-01-01		Africa|GHA|ERR976430|T1|1971	ERR976430	Weill et al. Science 2017	background	FALSE	FALSE	1/1/71	1971	Africa	Ghana	GHA		T1	FALSE
Africa|NGA|ERR976431|T1|1970-01-01		Africa|NGA|ERR976431|T1|1970	ERR976431	Weill et al. Science 2017	background	FALSE	FALSE	1/1/70	1970	Africa	Nigeria	NGA		T1	FALSE
Africa|NGA|ERR976432|T1|1970-01-01		Africa|NGA|ERR976432|T1|1970	ERR976432	Weill et al. Science 2017	background	FALSE	FALSE	1/1/70	1970	Africa	Nigeria	NGA		T1	FALSE
Africa|SEN|ERR976433|T1|1973-01-01		Africa|SEN|ERR976433|T1|1973	ERR976433	Weill et al. Science 2017	background	FALSE	FALSE	1/1/73	1973	Africa	Senegal	SEN		T1	FALSE
Africa|SEN|ERR976434|T1|1974-01-01		Africa|SEN|ERR976434|T1|1974	ERR976434	Weill et al. Science 2017	background	FALSE	FALSE	1/1/74	1974	Africa	Senegal	SEN		T1	FALSE
Africa|SEN|ERR976435|T1|1972-01-01		Africa|SEN|ERR976435|T1|1972	ERR976435	Weill et al. Science 2017	background	FALSE	FALSE	1/1/72	1972	Africa	Senegal	SEN		T1	FALSE
Africa|SEN|ERR976436|T1|1971-01-01		Africa|SEN|ERR976436|T1|1971	ERR976436	Weill et al. Science 2017	background	FALSE	FALSE	1/1/71	1971	Africa	Senegal	SEN		T1	FALSE
Africa|TCD|ERR976437|T1|1974-01-01		Africa|TCD|ERR976437|T1|1974	ERR976437	Weill et al. Science 2017	background	FALSE	FALSE	1/1/74	1974	Africa	Chad	TCD		T1	FALSE
Africa|TCD|ERR976438|T1|1974-01-01		Africa|TCD|ERR976438|T1|1974	ERR976438	Weill et al. Science 2017	background	FALSE	FALSE	1/1/74	1974	Africa	Chad	TCD		T1	FALSE
Africa|TCD|ERR976439|T1|1972-01-01		Africa|TCD|ERR976439|T1|1972	ERR976439	Weill et al. Science 2017	background	FALSE	FALSE	1/1/72	1972	Africa	Chad	TCD		T1	FALSE
Africa|TCD|ERR976440|T1|1974-01-01		Africa|TCD|ERR976440|T1|1974	ERR976440	Weill et al. Science 2017	background	FALSE	FALSE	1/1/74	1974	Africa	Chad	TCD		T1	FALSE
Africa|TUN|ERR976441|T1|1974-01-01		Africa|TUN|ERR976441|T1|1974	ERR976441	Weill et al. Science 2017	background	FALSE	FALSE	1/1/74	1974	Africa	Tunisia	TUN		T1	FALSE
Africa|BFA|ERR976442|T1|1974-01-01		Africa|BFA|ERR976442|T1|1974	ERR976442	Weill et al. Science 2017	background	FALSE	FALSE	1/1/74	1974	Africa	Burkina Faso	BFA		T1	FALSE
Africa|BFA|ERR976443|T1|1974-01-01		Africa|BFA|ERR976443|T1|1974	ERR976443	Weill et al. Science 2017	background	FALSE	FALSE	1/1/74	1974	Africa	Burkina Faso	BFA		T1	FALSE
Africa|DZA|ERR976444|T1|1974-01-01		Africa|DZA|ERR976444|T1|1974	ERR976444	Weill et al. Science 2017	background	FALSE	FALSE	1/1/74	1974	Africa	Algeria	DZA		T1	FALSE
Africa|MAR|ERR976445|T1|1974-01-01		Africa|MAR|ERR976445|T1|1974	ERR976445	Weill et al. Science 2017	background	FALSE	FALSE	1/1/74	1974	Africa	Morocco	MAR		T1	FALSE
Africa|MAR|ERR976446|T1|1972-01-01		Africa|MAR|ERR976446|T1|1972	ERR976446	Weill et al. Science 2017	background	FALSE	FALSE	1/1/72	1972	Africa	Morocco	MAR		T1	FALSE
Africa|MAR|ERR976447|T1|1972-01-01		Africa|MAR|ERR976447|T1|1972	ERR976447	Weill et al. Science 2017	background	FALSE	FALSE	1/1/72	1972	Africa	Morocco	MAR		T1	FALSE
Africa|MAR|ERR976448|T1|1972-01-01		Africa|MAR|ERR976448|T1|1972	ERR976448	Weill et al. Science 2017	background	FALSE	FALSE	1/1/72	1972	Africa	Morocco	MAR		T1	FALSE
Africa|MAR|ERR976449|T1|1972-01-01		Africa|MAR|ERR976449|T1|1972	ERR976449	Weill et al. Science 2017	background	FALSE	FALSE	1/1/72	1972	Africa	Morocco	MAR		T1	FALSE
Africa|MAR|ERR976450|T1|1972-01-01		Africa|MAR|ERR976450|T1|1972	ERR976450	Weill et al. Science 2017	background	FALSE	FALSE	1/1/72	1972	Africa	Morocco	MAR		T1	FALSE
Africa|COM|ERR976451|T1|1975-01-01		Africa|COM|ERR976451|T1|1975	ERR976451	Weill et al. Science 2017	background	FALSE	FALSE	1/1/75	1975	Africa	Comoros	COM		T1	FALSE
Africa|COM|ERR976452|T1|1975-01-01		Africa|COM|ERR976452|T1|1975	ERR976452	Weill et al. Science 2017	background	FALSE	FALSE	1/1/75	1975	Africa	Comoros	COM		T1	FALSE
Africa|ETH|ERR976463|T3|1970-01-01		Africa|ETH|ERR976463|T3|1970	ERR976463	Weill et al. Science 2017	background	FALSE	FALSE	1/1/70	1970	Africa	Ethiopia	ETH		T3	FALSE
Africa|GHA|ERR976464|T1|1970-01-01		Africa|GHA|ERR976464|T1|1970	ERR976464	Weill et al. Science 2017	background	FALSE	FALSE	1/1/70	1970	Africa	Ghana	GHA		T1	FALSE
Africa|GHA|ERR976465|T1|1970-01-01		Africa|GHA|ERR976465|T1|1970	ERR976465	Weill et al. Science 2017	background	FALSE	FALSE	1/1/70	1970	Africa	Ghana	GHA		T1	FALSE
Africa|GIN|ERR976466|T1|1970-01-01		Africa|GIN|ERR976466|T1|1970	ERR976466	Weill et al. Science 2017	background	FALSE	FALSE	1/1/70	1970	Africa	Guinea	GIN		T1	FALSE
Africa|GIN|ERR976467|T1|1970-01-01		Africa|GIN|ERR976467|T1|1970	ERR976467	Weill et al. Science 2017	background	FALSE	FALSE	1/1/70	1970	Africa	Guinea	GIN		T1	FALSE
Africa|LBR|ERR976468|T1|1970-01-01		Africa|LBR|ERR976468|T1|1970	ERR976468	Weill et al. Science 2017	background	FALSE	FALSE	1/1/70	1970	Africa	Liberia	LBR		T1	FALSE
Africa|LBR|ERR976469|T1|1970-01-01		Africa|LBR|ERR976469|T1|1970	ERR976469	Weill et al. Science 2017	background	FALSE	FALSE	1/1/70	1970	Africa	Liberia	LBR		T1	FALSE
Africa|LBY|ERR976470|T1|1970-01-01		Africa|LBY|ERR976470|T1|1970	ERR976470	Weill et al. Science 2017	background	FALSE	FALSE	1/1/70	1970	Africa	Libya	LBY		T1	FALSE
Africa|COM|ERR976453|T1|1975-01-01		Africa|COM|ERR976453|T1|1975	ERR976453	Weill et al. Science 2017	background	FALSE	FALSE	1/1/75	1975	Africa	Comoros	COM		T1	FALSE
Africa|LBY|ERR976471|T1|1970-01-01		Africa|LBY|ERR976471|T1|1970	ERR976471	Weill et al. Science 2017	background	FALSE	FALSE	1/1/70	1970	Africa	Libya	LBY		T1	FALSE
Africa|MLI|ERR976472|T1|1970-01-01		Africa|MLI|ERR976472|T1|1970	ERR976472	Weill et al. Science 2017	background	FALSE	FALSE	1/1/70	1970	Africa	Mali	MLI		T1	FALSE
Africa|NER|ERR976473|T1|1970-01-01		Africa|NER|ERR976473|T1|1970	ERR976473	Weill et al. Science 2017	background	FALSE	FALSE	1/1/70	1970	Africa	Niger	NER		T1	FALSE
Africa|NER|ERR976474|T1|1970-01-01		Africa|NER|ERR976474|T1|1970	ERR976474	Weill et al. Science 2017	background	FALSE	FALSE	1/1/70	1970	Africa	Niger	NER		T1	FALSE
Africa|SLE|ERR976475|T1|1970-01-01		Africa|SLE|ERR976475|T1|1970	ERR976475	Weill et al. Science 2017	background	FALSE	FALSE	1/1/70	1970	Africa	Sierra Leone	SLE		T1	FALSE
Africa|DZA|ERR976476|T7|1990-01-01		Africa|DZA|ERR976476|T7|1990	ERR976476	Weill et al. Science 2017	background	FALSE	FALSE	1/1/90	1990	Africa	Algeria	DZA		T7	FALSE
Africa|SLE|ERR976477|T7|1986-01-01		Africa|SLE|ERR976477|T7|1986	ERR976477	Weill et al. Science 2017	background	FALSE	FALSE	1/1/86	1986	Africa	Sierra Leone	SLE		T7	FALSE
Africa|DJI|ERR976478|T4|1985-01-01		Africa|DJI|ERR976478|T4|1985	ERR976478	Weill et al. Science 2017	background	FALSE	FALSE	1/1/85	1985	Africa	Djibouti	DJI		T4	FALSE
Africa|BFA|ERR976479|T1|1984-01-01		Africa|BFA|ERR976479|T1|1984	ERR976479	Weill et al. Science 2017	background	FALSE	FALSE	1/1/84	1984	Africa	Burkina Faso	BFA		T1	FALSE
Africa|MLI|ERR976480|T1|1984-01-01		Africa|MLI|ERR976480|T1|1984	ERR976480	Weill et al. Science 2017	background	FALSE	FALSE	1/1/84	1984	Africa	Mali	MLI		T1	FALSE
Africa|TUN|ERR976454|T1|1971-01-01		Africa|TUN|ERR976454|T1|1971	ERR976454	Weill et al. Science 2017	background	FALSE	FALSE	1/1/71	1971	Africa	Tunisia	TUN		T1	FALSE
Africa|MLI|ERR976481|T1|1985-01-01		Africa|MLI|ERR976481|T1|1985	ERR976481	Weill et al. Science 2017	background	FALSE	FALSE	1/1/85	1985	Africa	Mali	MLI		T1	FALSE
Africa|DJI|ERR976482|T4|1985-01-01		Africa|DJI|ERR976482|T4|1985	ERR976482	Weill et al. Science 2017	background	FALSE	FALSE	1/1/85	1985	Africa	Djibouti	DJI		T4	FALSE
Africa|BEN|ERR976483|T1|1985-01-01		Africa|BEN|ERR976483|T1|1985	ERR976483	Weill et al. Science 2017	background	FALSE	FALSE	1/1/85	1985	Africa	Benin	BEN		T1	FALSE
Africa|COD|ERR976484|T5|1988-01-01		Africa|COD|ERR976484|T5|1988	ERR976484	Weill et al. Science 2017	background	FALSE	FALSE	1/1/88	1988	Africa	Democratic Republic of the Congo	COD		T5	TRUE
Africa|BFA|ERR976485|T1|1984-01-01		Africa|BFA|ERR976485|T1|1984	ERR976485	Weill et al. Science 2017	background	FALSE	FALSE	1/1/84	1984	Africa	Burkina Faso	BFA		T1	FALSE
Africa|BFA|ERR976486|T1|1984-01-01		Africa|BFA|ERR976486|T1|1984	ERR976486	Weill et al. Science 2017	background	FALSE	FALSE	1/1/84	1984	Africa	Burkina Faso	BFA		T1	FALSE
Africa|COD|ERR976487|T5|1985-01-01		Africa|COD|ERR976487|T5|1985	ERR976487	Weill et al. Science 2017	background	FALSE	FALSE	1/1/85	1985	Africa	Democratic Republic of the Congo	COD		T5	TRUE
Africa|TUN|ERR976455|T1|1971-01-01		Africa|TUN|ERR976455|T1|1971	ERR976455	Weill et al. Science 2017	background	FALSE	FALSE	1/1/71	1971	Africa	Tunisia	TUN		T1	FALSE
Africa|AGO|ERR976498|T1|1988-01-01		Africa|AGO|ERR976498|T1|1988	ERR976498	Weill et al. Science 2017	background	FALSE	FALSE	1/1/88	1988	Africa	Angola	AGO		T1	TRUE
Africa|AGO|ERR976499|T1|1988-01-01		Africa|AGO|ERR976499|T1|1988	ERR976499	Weill et al. Science 2017	background	FALSE	FALSE	1/1/88	1988	Africa	Angola	AGO		T1	TRUE
Africa|AGO|ERR976500|T1|1988-01-01		Africa|AGO|ERR976500|T1|1988	ERR976500	Weill et al. Science 2017	background	FALSE	FALSE	1/1/88	1988	Africa	Angola	AGO		T1	FALSE
Africa|AGO|ERR976456|T1|1970-01-01		Africa|AGO|ERR976456|T1|1970	ERR976456	Weill et al. Science 2017	background	FALSE	FALSE	1/1/70	1970	Africa	Angola	AGO		T1	FALSE
Africa|AGO|ERR976501|T1|1988-01-01		Africa|AGO|ERR976501|T1|1988	ERR976501	Weill et al. Science 2017	background	FALSE	FALSE	1/1/88	1988	Africa	Angola	AGO		T1	FALSE
Africa|AGO|ERR976502|T1|1988-01-01		Africa|AGO|ERR976502|T1|1988	ERR976502	Weill et al. Science 2017	background	FALSE	FALSE	1/1/88	1988	Africa	Angola	AGO		T1	FALSE
Africa|AGO|ERR976503|T1|1988-01-01		Africa|AGO|ERR976503|T1|1988	ERR976503	Weill et al. Science 2017	background	FALSE	FALSE	1/1/88	1988	Africa	Angola	AGO		T1	FALSE
Africa|GNB|ERR976504|T9|1994-01-01		Africa|GNB|ERR976504|T9|1994	ERR976504	Weill et al. Science 2017	background	TRUE	FALSE	1/1/94	1994	Africa	Guinea-Bissau	GNB		T9	FALSE
Europe|PRT|ERR976505|sporadic|1971-01-01		Europe|PRT|ERR976505|sporadic|1971	ERR976505	Weill et al. Science 2017	background	FALSE	FALSE	1/1/71	1971	Europe	Portugal	PRT		sporadic	FALSE
Europe|PRT|ERR976506|sporadic|1971-01-01		Europe|PRT|ERR976506|sporadic|1971	ERR976506	Weill et al. Science 2017	background	FALSE	FALSE	1/1/71	1971	Europe	Portugal	PRT		sporadic	FALSE
Europe|PRT|ERR976507|sporadic|1971-01-01		Europe|PRT|ERR976507|sporadic|1971	ERR976507	Weill et al. Science 2017	background	FALSE	FALSE	1/1/71	1971	Europe	Portugal	PRT		sporadic	FALSE
Europe|PRT|ERR976508|sporadic|1974-01-01		Europe|PRT|ERR976508|sporadic|1974	ERR976508	Weill et al. Science 2017	background	FALSE	FALSE	1/1/74	1974	Europe	Portugal	PRT		sporadic	FALSE
Europe|PRT|ERR976510|sporadic|1974-01-01		Europe|PRT|ERR976510|sporadic|1974	ERR976510	Weill et al. Science 2017	background	FALSE	FALSE	1/1/74	1974	Europe	Portugal	PRT		sporadic	FALSE
Africa|AGO|ERR976457|T1|1970-01-01		Africa|AGO|ERR976457|T1|1970	ERR976457	Weill et al. Science 2017	background	FALSE	FALSE	1/1/70	1970	Africa	Angola	AGO		T1	FALSE
Africa|CIV|ERR976511|T1|1988-01-01		Africa|CIV|ERR976511|T1|1988	ERR976511	Weill et al. Science 2017	background	FALSE	FALSE	1/1/88	1988	Africa	Cote d'Ivoire	CIV		T1	FALSE
Africa|CIV|ERR976512|T1|1988-01-01		Africa|CIV|ERR976512|T1|1988	ERR976512	Weill et al. Science 2017	background	FALSE	FALSE	1/1/88	1988	Africa	Cote d'Ivoire	CIV		T1	FALSE
Africa|BEN|ERR976513|T7|1991-01-01		Africa|BEN|ERR976513|T7|1991	ERR976513	Weill et al. Science 2017	background	FALSE	FALSE	1/1/91	1991	Africa	Benin	BEN		T7	FALSE
Africa|BEN|ERR976514|T7|1991-01-01		Africa|BEN|ERR976514|T7|1991	ERR976514	Weill et al. Science 2017	background	FALSE	FALSE	1/1/91	1991	Africa	Benin	BEN		T7	FALSE
Africa|BEN|ERR976515|T7|1991-01-01		Africa|BEN|ERR976515|T7|1991	ERR976515	Weill et al. Science 2017	background	FALSE	FALSE	1/1/91	1991	Africa	Benin	BEN		T7	FALSE
Africa|NER|ERR976516|T7|1991-01-01		Africa|NER|ERR976516|T7|1991	ERR976516	Weill et al. Science 2017	background	FALSE	FALSE	1/1/91	1991	Africa	Niger	NER		T7	FALSE
Africa|MAR|ERR976517|T7|1991-01-01		Africa|MAR|ERR976517|T7|1991	ERR976517	Weill et al. Science 2017	background	FALSE	FALSE	1/1/91	1991	Africa	Morocco	MAR		T7	FALSE
Africa|MAR|ERR976518|T7|1991-01-01		Africa|MAR|ERR976518|T7|1991	ERR976518	Weill et al. Science 2017	background	FALSE	FALSE	1/1/91	1991	Africa	Morocco	MAR		T7	FALSE
Africa|CIV|ERR976519|T7|1991-01-01		Africa|CIV|ERR976519|T7|1991	ERR976519	Weill et al. Science 2017	background	FALSE	FALSE	1/1/91	1991	Africa	Cote d'Ivoire	CIV		T7	FALSE
Africa|MAR|ERR976520|T7|1991-01-01		Africa|MAR|ERR976520|T7|1991	ERR976520	Weill et al. Science 2017	background	FALSE	FALSE	1/1/91	1991	Africa	Morocco	MAR		T7	FALSE
Africa|CIV|ERR976458|T1|1970-01-01		Africa|CIV|ERR976458|T1|1970	ERR976458	Weill et al. Science 2017	background	FALSE	FALSE	1/1/70	1970	Africa	Cote d'Ivoire	CIV		T1	FALSE
Africa|COD|ERR976521|T5|1991-01-01		Africa|COD|ERR976521|T5|1991	ERR976521	Weill et al. Science 2017	background	FALSE	FALSE	1/1/91	1991	Africa	Democratic Republic of the Congo	COD		T5	TRUE
Africa|AGO|ERR976522|T1|1992-01-01		Africa|AGO|ERR976522|T1|1992	ERR976522	Weill et al. Science 2017	background	FALSE	FALSE	1/1/92	1992	Africa	Angola	AGO		T1	TRUE
Africa|MWI|ERR976523|T1|1992-01-01		Africa|MWI|ERR976523|T1|1992	ERR976523	Weill et al. Science 2017	background	FALSE	FALSE	1/1/92	1992	Africa	Malawi	MWI		T1	TRUE
Africa|COD|ERR976524|T5|1992-01-01		Africa|COD|ERR976524|T5|1992	ERR976524	Weill et al. Science 2017	background	FALSE	FALSE	1/1/92	1992	Africa	Democratic Republic of the Congo	COD		T5	TRUE
Africa|COD|ERR976525|T5|1993-01-01		Africa|COD|ERR976525|T5|1993	ERR976525	Weill et al. Science 2017	background	FALSE	FALSE	1/1/93	1993	Africa	Democratic Republic of the Congo	COD		T5	TRUE
Africa|COD|ERR976526|T5|1993-01-01		Africa|COD|ERR976526|T5|1993	ERR976526	Weill et al. Science 2017	background	FALSE	FALSE	1/1/93	1993	Africa	Democratic Republic of the Congo	COD		T5	TRUE
Africa|MAR|ERR976527|T7|1993-01-01		Africa|MAR|ERR976527|T7|1993	ERR976527	Weill et al. Science 2017	background	FALSE	FALSE	1/1/93	1993	Africa	Morocco	MAR		T7	FALSE
Africa|RWA|ERR976528|T5|1993-01-01		Africa|RWA|ERR976528|T5|1993	ERR976528	Weill et al. Science 2017	background	FALSE	FALSE	1/1/93	1993	Africa	Rwanda	RWA		T5	TRUE
Africa|BDI|ERR976529|T5|1993-01-01		Africa|BDI|ERR976529|T5|1993	ERR976529	Weill et al. Science 2017	background	FALSE	FALSE	1/1/93	1993	Africa	Burundi	BDI		T5	TRUE
Africa|BDI|ERR976530|T5|1993-01-01		Africa|BDI|ERR976530|T5|1993	ERR976530	Weill et al. Science 2017	background	FALSE	FALSE	1/1/93	1993	Africa	Burundi	BDI		T5	TRUE
Africa|BEN|ERR976459|T1|1970-01-01		Africa|BEN|ERR976459|T1|1970	ERR976459	Weill et al. Science 2017	background	FALSE	FALSE	1/1/70	1970	Africa	Benin	BEN		T1	FALSE
Africa|TZA|ERR976531|T5|1993-01-01		Africa|TZA|ERR976531|T5|1993	ERR976531	Weill et al. Science 2017	background	FALSE	FALSE	1/1/93	1993	Africa	Tanzania	TZA		T5	TRUE
Africa|AGO|ERR976532|T1|1994-01-01		Africa|AGO|ERR976532|T1|1994	ERR976532	Weill et al. Science 2017	background	FALSE	FALSE	1/1/94	1994	Africa	Angola	AGO		T1	TRUE
Africa|AGO|ERR976533|T1|1994-01-01		Africa|AGO|ERR976533|T1|1994	ERR976533	Weill et al. Science 2017	background	FALSE	FALSE	1/1/94	1994	Africa	Angola	AGO		T1	TRUE
Africa|CIV|ERR976534|T7|1993-01-01		Africa|CIV|ERR976534|T7|1993	ERR976534	Weill et al. Science 2017	background	FALSE	FALSE	1/1/93	1993	Africa	Cote d'Ivoire	CIV		T7	FALSE
Africa|CIV|ERR976535|T7|1994-01-01		Africa|CIV|ERR976535|T7|1994	ERR976535	Weill et al. Science 2017	background	FALSE	FALSE	1/1/94	1994	Africa	Cote d'Ivoire	CIV		T7	FALSE
Africa|CIV|ERR976536|T7|1993-01-01		Africa|CIV|ERR976536|T7|1993	ERR976536	Weill et al. Science 2017	background	FALSE	FALSE	1/1/93	1993	Africa	Cote d'Ivoire	CIV		T7	FALSE
Africa|GIN|ERR976537|T9|1994-01-01		Africa|GIN|ERR976537|T9|1994	ERR976537	Weill et al. Science 2017	background	TRUE	FALSE	1/1/94	1994	Africa	Guinea	GIN		T9	FALSE
Africa|GIN|ERR976538|T9|1994-01-01		Africa|GIN|ERR976538|T9|1994	ERR976538	Weill et al. Science 2017	background	TRUE	FALSE	1/1/94	1994	Africa	Guinea	GIN		T9	FALSE
Africa|GIN|ERR976539|T9|1994-01-01		Africa|GIN|ERR976539|T9|1994	ERR976539	Weill et al. Science 2017	background	TRUE	FALSE	1/1/94	1994	Africa	Guinea	GIN		T9	FALSE
Africa|COD|ERR976540|T5|1994-01-01		Africa|COD|ERR976540|T5|1994	ERR976540	Weill et al. Science 2017	background	FALSE	FALSE	1/1/94	1994	Africa	Democratic Republic of the Congo	COD		T5	TRUE
Africa|BEN|ERR976460|T1|1970-01-01		Africa|BEN|ERR976460|T1|1970	ERR976460	Weill et al. Science 2017	background	FALSE	FALSE	1/1/70	1970	Africa	Benin	BEN		T1	FALSE
Africa|MAR|ERR976541|T7|1994-01-01		Africa|MAR|ERR976541|T7|1994	ERR976541	Weill et al. Science 2017	background	FALSE	FALSE	1/1/94	1994	Africa	Morocco	MAR		T7	FALSE
Africa|GIN|ERR976542|T9|1994-01-01		Africa|GIN|ERR976542|T9|1994	ERR976542	Weill et al. Science 2017	background	TRUE	FALSE	1/1/94	1994	Africa	Guinea	GIN		T9	FALSE
Africa|LBR|ERR976543|T9|1994-01-01		Africa|LBR|ERR976543|T9|1994	ERR976543	Weill et al. Science 2017	background	TRUE	FALSE	1/1/94	1994	Africa	Liberia	LBR		T9	FALSE
Africa|COD|ERR976544|T5|1994-01-01		Africa|COD|ERR976544|T5|1994	ERR976544	Weill et al. Science 2017	background	FALSE	FALSE	1/1/94	1994	Africa	Democratic Republic of the Congo	COD		T5	TRUE
Africa|LBR|ERR976545|T7|1994-01-01		Africa|LBR|ERR976545|T7|1994	ERR976545	Weill et al. Science 2017	background	FALSE	FALSE	1/1/94	1994	Africa	Liberia	LBR		T7	FALSE
Africa|LBR|ERR976546|T7|1994-01-01		Africa|LBR|ERR976546|T7|1994	ERR976546	Weill et al. Science 2017	background	FALSE	FALSE	1/1/94	1994	Africa	Liberia	LBR		T7	FALSE
Africa|GAB|ERR976547|T7|1997-01-01		Africa|GAB|ERR976547|T7|1997	ERR976547	Weill et al. Science 2017	background	FALSE	FALSE	1/1/97	1997	Africa	Gabon	GAB		T7	FALSE
Africa|COM|ERR976556|T10|1998-01-01		Africa|COM|ERR976556|T10|1998	ERR976556	Weill et al. Science 2017	background	TRUE	FALSE	1/1/98	1998	Africa	Comoros	COM		T10	FALSE
Africa|COM|ERR976557|T10|1998-01-01		Africa|COM|ERR976557|T10|1998	ERR976557	Weill et al. Science 2017	background	TRUE	FALSE	1/1/98	1998	Africa	Comoros	COM		T10	FALSE
Africa|COM|ERR976558|T10|1998-01-01		Africa|COM|ERR976558|T10|1998	ERR976558	Weill et al. Science 2017	background	TRUE	FALSE	1/1/98	1998	Africa	Comoros	COM		T10	FALSE
Africa|COG|ERR976559|T7|1998-01-01		Africa|COG|ERR976559|T7|1998	ERR976559	Weill et al. Science 2017	background	FALSE	FALSE	1/1/98	1998	Africa	Republic of the Congo	COG		T7	FALSE
Africa|COG|ERR976560|T7|1998-01-01		Africa|COG|ERR976560|T7|1998	ERR976560	Weill et al. Science 2017	background	FALSE	FALSE	1/1/98	1998	Africa	Republic of the Congo	COG		T7	FALSE
Africa|CMR|ERR976561|T7|1998-01-01		Africa|CMR|ERR976561|T7|1998	ERR976561	Weill et al. Science 2017	background	FALSE	FALSE	1/1/98	1998	Africa	Cameroon	CMR		T7	FALSE
Africa|CMR|ERR976562|T7|1998-01-01		Africa|CMR|ERR976562|T7|1998	ERR976562	Weill et al. Science 2017	background	FALSE	FALSE	1/1/98	1998	Africa	Cameroon	CMR		T7	FALSE
Africa|TZA|ERR976563|T10|1998-01-01		Africa|TZA|ERR976563|T10|1998	ERR976563	Weill et al. Science 2017	background	TRUE	FALSE	1/1/98	1998	Africa	Tanzania	TZA		T10	FALSE
Africa|TZA|ERR976564|T10|1998-01-01		Africa|TZA|ERR976564|T10|1998	ERR976564	Weill et al. Science 2017	background	TRUE	FALSE	1/1/98	1998	Africa	Tanzania	TZA		T10	FALSE
Africa|DJI|ERR976565|T6|1997-01-01		Africa|DJI|ERR976565|T6|1997	ERR976565	Weill et al. Science 2017	background	FALSE	FALSE	1/1/97	1997	Africa	Djibouti	DJI		T6	TRUE
Africa|COD|ERR976548|T5|1997-01-01		Africa|COD|ERR976548|T5|1997	ERR976548	Weill et al. Science 2017	background	FALSE	FALSE	1/1/97	1997	Africa	Democratic Republic of the Congo	COD		T5	TRUE
Africa|RWA|ERR976566|T10|1998-01-01		Africa|RWA|ERR976566|T10|1998	ERR976566	Weill et al. Science 2017	background	TRUE	FALSE	1/1/98	1998	Africa	Rwanda	RWA		T10	FALSE
Africa|RWA|ERR976567|T10|1998-01-01		Africa|RWA|ERR976567|T10|1998	ERR976567	Weill et al. Science 2017	background	TRUE	FALSE	1/1/98	1998	Africa	Rwanda	RWA		T10	FALSE
Africa|CMR|ERR976568|T7|1998-01-01		Africa|CMR|ERR976568|T7|1998	ERR976568	Weill et al. Science 2017	background	FALSE	FALSE	1/1/98	1998	Africa	Cameroon	CMR		T7	FALSE
Africa|RWA|ERR976569|T10|1998-01-01		Africa|RWA|ERR976569|T10|1998	ERR976569	Weill et al. Science 2017	background	TRUE	FALSE	1/1/98	1998	Africa	Rwanda	RWA		T10	FALSE
Africa|CMR|ERR976570|T7|1998-01-01		Africa|CMR|ERR976570|T7|1998	ERR976570	Weill et al. Science 2017	background	FALSE	FALSE	1/1/98	1998	Africa	Cameroon	CMR		T7	FALSE
Africa|SDN|ERR976571|T10|1998-01-01		Africa|SDN|ERR976571|T10|1998	ERR976571	Weill et al. Science 2017	background	TRUE	FALSE	1/1/98	1998	Africa	Sudan	SDN		T10	FALSE
Africa|BFA|ERR976572|T9|1998-01-01		Africa|BFA|ERR976572|T9|1998	ERR976572	Weill et al. Science 2017	background	TRUE	FALSE	1/1/98	1998	Africa	Burkina Faso	BFA		T9	FALSE
Africa|BFA|ERR976573|T9|1998-01-01		Africa|BFA|ERR976573|T9|1998	ERR976573	Weill et al. Science 2017	background	TRUE	FALSE	1/1/98	1998	Africa	Burkina Faso	BFA		T9	FALSE
Africa|GIN|ERR976574|T9|1998-01-01		Africa|GIN|ERR976574|T9|1998	ERR976574	Weill et al. Science 2017	background	TRUE	FALSE	1/1/98	1998	Africa	Guinea	GIN		T9	FALSE
Africa|SDN|ERR976575|T10|1998-01-01		Africa|SDN|ERR976575|T10|1998	ERR976575	Weill et al. Science 2017	background	TRUE	FALSE	1/1/98	1998	Africa	Sudan	SDN		T10	FALSE
Africa|DJI|ERR976549|T6|1997-01-01		Africa|DJI|ERR976549|T6|1997	ERR976549	Weill et al. Science 2017	background	FALSE	FALSE	1/1/97	1997	Africa	Djibouti	DJI		T6	TRUE
Africa|CMR|ERR976576|T9|1998-01-01		Africa|CMR|ERR976576|T9|1998	ERR976576	Weill et al. Science 2017	background	TRUE	FALSE	1/1/98	1998	Africa	Cameroon	CMR		T9	FALSE
Africa|CMR|ERR976577|T9|1998-01-01		Africa|CMR|ERR976577|T9|1998	ERR976577	Weill et al. Science 2017	background	TRUE	FALSE	1/1/98	1998	Africa	Cameroon	CMR		T9	FALSE
Africa|CMR|ERR976578|T9|1998-01-01		Africa|CMR|ERR976578|T9|1998	ERR976578	Weill et al. Science 2017	background	TRUE	FALSE	1/1/98	1998	Africa	Cameroon	CMR		T9	FALSE
Africa|CMR|ERR976579|T9|1998-01-01		Africa|CMR|ERR976579|T9|1998	ERR976579	Weill et al. Science 2017	background	TRUE	FALSE	1/1/98	1998	Africa	Cameroon	CMR		T9	FALSE
Africa|SLE|ERR976580|T7|1998-01-01		Africa|SLE|ERR976580|T7|1998	ERR976580	Weill et al. Science 2017	background	FALSE	FALSE	1/1/98	1998	Africa	Sierra Leone	SLE		T7	FALSE
Africa|CIV|ERR976581|T7|1998-01-01		Africa|CIV|ERR976581|T7|1998	ERR976581	Weill et al. Science 2017	background	FALSE	FALSE	1/1/98	1998	Africa	Cote d'Ivoire	CIV		T7	FALSE
Africa|CIV|ERR976582|T7|1998-01-01		Africa|CIV|ERR976582|T7|1998	ERR976582	Weill et al. Science 2017	background	FALSE	FALSE	1/1/98	1998	Africa	Cote d'Ivoire	CIV		T7	FALSE
Africa|SOM|ERR976583|T6|1999-01-01		Africa|SOM|ERR976583|T6|1999	ERR976583	Weill et al. Science 2017	background	FALSE	FALSE	1/1/99	1999	Africa	Somalia	SOM		T6	TRUE
Africa|UGA|ERR976584|T10|1999-01-01		Africa|UGA|ERR976584|T10|1999	ERR976584	Weill et al. Science 2017	background	TRUE	FALSE	1/1/99	1999	Africa	Uganda	UGA		T10	FALSE
Africa|MOZ|ERR976585|T8|1999-01-01		Africa|MOZ|ERR976585|T8|1999	ERR976585	Weill et al. Science 2017	background	FALSE	FALSE	1/1/99	1999	Africa	Mozambique	MOZ		T8	FALSE
Africa|COD|ERR976550|T5|1997-01-01		Africa|COD|ERR976550|T5|1997	ERR976550	Weill et al. Science 2017	background	FALSE	FALSE	1/1/97	1997	Africa	Democratic Republic of the Congo	COD		T5	TRUE
Africa|MOZ|ERR976586|T8|1999-01-01		Africa|MOZ|ERR976586|T8|1999	ERR976586	Weill et al. Science 2017	background	FALSE	FALSE	1/1/99	1999	Africa	Mozambique	MOZ		T8	FALSE
Africa|MOZ|ERR976587|T8|1999-01-01		Africa|MOZ|ERR976587|T8|1999	ERR976587	Weill et al. Science 2017	background	FALSE	FALSE	1/1/99	1999	Africa	Mozambique	MOZ		T8	FALSE
Africa|MDG|ERR976588|T10|1999-01-01		Africa|MDG|ERR976588|T10|1999	ERR976588	Weill et al. Science 2017	background	TRUE	FALSE	1/1/99	1999	Africa	Madagascar	MDG		T10	FALSE
Africa|MDG|ERR976589|T10|1999-01-01		Africa|MDG|ERR976589|T10|1999	ERR976589	Weill et al. Science 2017	background	TRUE	FALSE	1/1/99	1999	Africa	Madagascar	MDG		T10	FALSE
Africa|MDG|ERR976590|T10|1999-01-01		Africa|MDG|ERR976590|T10|1999	ERR976590	Weill et al. Science 2017	background	TRUE	FALSE	1/1/99	1999	Africa	Madagascar	MDG		T10	FALSE
Africa|MDG|ERR976591|T10|2000-01-01		Africa|MDG|ERR976591|T10|2000	ERR976591	Weill et al. Science 2017	background	TRUE	FALSE	1/1/00	2000	Africa	Madagascar	MDG		T10	FALSE
Africa|MDG|ERR976592|T10|2000-01-01		Africa|MDG|ERR976592|T10|2000	ERR976592	Weill et al. Science 2017	background	TRUE	FALSE	1/1/00	2000	Africa	Madagascar	MDG		T10	FALSE
Africa|MDG|ERR976593|T10|2000-01-01		Africa|MDG|ERR976593|T10|2000	ERR976593	Weill et al. Science 2017	background	TRUE	FALSE	1/1/00	2000	Africa	Madagascar	MDG		T10	FALSE
Africa|MDG|ERR976594|T10|2000-01-01		Africa|MDG|ERR976594|T10|2000	ERR976594	Weill et al. Science 2017	background	TRUE	FALSE	1/1/00	2000	Africa	Madagascar	MDG		T10	FALSE
Africa|MDG|ERR976595|T10|2000-01-01		Africa|MDG|ERR976595|T10|2000	ERR976595	Weill et al. Science 2017	background	TRUE	FALSE	1/1/00	2000	Africa	Madagascar	MDG		T10	FALSE
Africa|DJI|ERR976551|T6|1997-01-01		Africa|DJI|ERR976551|T6|1997	ERR976551	Weill et al. Science 2017	background	FALSE	FALSE	1/1/97	1997	Africa	Djibouti	DJI		T6	TRUE
Africa|MDG|ERR976596|T10|2000-01-01		Africa|MDG|ERR976596|T10|2000	ERR976596	Weill et al. Science 2017	background	TRUE	FALSE	1/1/00	2000	Africa	Madagascar	MDG		T10	FALSE
Africa|DJI|ERR976597|T6|1994-01-01		Africa|DJI|ERR976597|T6|1994	ERR976597	Weill et al. Science 2017	background	FALSE	FALSE	1/1/94	1994	Africa	Djibouti	DJI		T6	FALSE
Africa|DJI|ERR976598|T6|1994-01-01		Africa|DJI|ERR976598|T6|1994	ERR976598	Weill et al. Science 2017	background	FALSE	FALSE	1/1/94	1994	Africa	Djibouti	DJI		T6	FALSE
Africa|DJI|ERR976599|T6|1994-01-01		Africa|DJI|ERR976599|T6|1994	ERR976599	Weill et al. Science 2017	background	FALSE	FALSE	1/1/94	1994	Africa	Djibouti	DJI		T6	FALSE
Africa|UGA|ERR976552|T10|1998-01-01		Africa|UGA|ERR976552|T10|1998	ERR976552	Weill et al. Science 2017	background	TRUE	FALSE	1/1/98	1998	Africa	Uganda	UGA		T10	FALSE
Africa|UGA|ERR976553|T10|1998-01-01		Africa|UGA|ERR976553|T10|1998	ERR976553	Weill et al. Science 2017	background	TRUE	FALSE	1/1/98	1998	Africa	Uganda	UGA		T10	FALSE
Africa|CMR|ERR976554|T9|1997-01-01		Africa|CMR|ERR976554|T9|1997	ERR976554	Weill et al. Science 2017	background	TRUE	FALSE	1/1/97	1997	Africa	Cameroon	CMR		T9	FALSE
Africa|CMR|ERR976555|T9|1997-01-01		Africa|CMR|ERR976555|T9|1997	ERR976555	Weill et al. Science 2017	background	TRUE	FALSE	1/1/97	1997	Africa	Cameroon	CMR		T9	FALSE
Africa|TCD|ERR998656|T7|1994-01-01		Africa|TCD|ERR998656|T7|1994	ERR998656	Weill et al. Science 2017	background	FALSE	FALSE	1/1/94	1994	Africa	Chad	TCD		T7	FALSE
Africa|AGO|ERR998665|T1|1995-01-01		Africa|AGO|ERR998665|T1|1995	ERR998665	Weill et al. Science 2017	background	FALSE	FALSE	1/1/95	1995	Africa	Angola	AGO		T1	TRUE
Africa|CMR|ERR998666|T7|1995-01-01		Africa|CMR|ERR998666|T7|1995	ERR998666	Weill et al. Science 2017	background	FALSE	FALSE	1/1/95	1995	Africa	Cameroon	CMR		T7	FALSE
Africa|COD|ERR998667|T5|1995-01-01		Africa|COD|ERR998667|T5|1995	ERR998667	Weill et al. Science 2017	background	FALSE	FALSE	1/1/95	1995	Africa	Democratic Republic of the Congo	COD		T5	TRUE
Africa|COD|ERR998668|T5|1995-01-01		Africa|COD|ERR998668|T5|1995	ERR998668	Weill et al. Science 2017	background	FALSE	FALSE	1/1/95	1995	Africa	Democratic Republic of the Congo	COD		T5	TRUE
Africa|COD|ERR998669|T5|1995-01-01		Africa|COD|ERR998669|T5|1995	ERR998669	Weill et al. Science 2017	background	FALSE	FALSE	1/1/95	1995	Africa	Democratic Republic of the Congo	COD		T5	TRUE
Africa|GIN|ERR998670|T9|1995-01-01		Africa|GIN|ERR998670|T9|1995	ERR998670	Weill et al. Science 2017	background	TRUE	FALSE	1/1/95	1995	Africa	Guinea	GIN		T9	FALSE
Africa|BFA|ERR998671|T7|1995-01-01		Africa|BFA|ERR998671|T7|1995	ERR998671	Weill et al. Science 2017	background	FALSE	FALSE	1/1/95	1995	Africa	Burkina Faso	BFA		T7	FALSE
Africa|BFA|ERR998672|T7|1995-01-01		Africa|BFA|ERR998672|T7|1995	ERR998672	Weill et al. Science 2017	background	FALSE	FALSE	1/1/95	1995	Africa	Burkina Faso	BFA		T7	FALSE
Africa|MLI|ERR998673|T9|1995-01-01		Africa|MLI|ERR998673|T9|1995	ERR998673	Weill et al. Science 2017	background	TRUE	FALSE	1/1/95	1995	Africa	Mali	MLI		T9	FALSE
Africa|MLI|ERR998674|T9|1995-01-01		Africa|MLI|ERR998674|T9|1995	ERR998674	Weill et al. Science 2017	background	TRUE	FALSE	1/1/95	1995	Africa	Mali	MLI		T9	FALSE
Africa|LBR|ERR998657|T9|1994-01-01		Africa|LBR|ERR998657|T9|1994	ERR998657	Weill et al. Science 2017	background	TRUE	FALSE	1/1/94	1994	Africa	Liberia	LBR		T9	FALSE
Africa|SLE|ERR998675|T9|1995-01-01		Africa|SLE|ERR998675|T9|1995	ERR998675	Weill et al. Science 2017	background	TRUE	FALSE	1/1/95	1995	Africa	Sierra Leone	SLE		T9	FALSE
Africa|GIN|ERR998676|T9|1995-01-01		Africa|GIN|ERR998676|T9|1995	ERR998676	Weill et al. Science 2017	background	TRUE	FALSE	1/1/95	1995	Africa	Guinea	GIN		T9	FALSE
Africa|GIN|ERR998677|T9|1995-01-01		Africa|GIN|ERR998677|T9|1995	ERR998677	Weill et al. Science 2017	background	TRUE	FALSE	1/1/95	1995	Africa	Guinea	GIN		T9	FALSE
Africa|LBR|ERR998678|T9|1995-01-01		Africa|LBR|ERR998678|T9|1995	ERR998678	Weill et al. Science 2017	background	TRUE	FALSE	1/1/95	1995	Africa	Liberia	LBR		T9	FALSE
Africa|LBR|ERR998679|T9|1995-01-01		Africa|LBR|ERR998679|T9|1995	ERR998679	Weill et al. Science 2017	background	TRUE	FALSE	1/1/95	1995	Africa	Liberia	LBR		T9	FALSE
Africa|COD|ERR998681|T5|1995-01-01		Africa|COD|ERR998681|T5|1995	ERR998681	Weill et al. Science 2017	background	FALSE	FALSE	1/1/95	1995	Africa	Democratic Republic of the Congo	COD		T5	TRUE
Africa|CIV|ERR998682|T9|1995-01-01		Africa|CIV|ERR998682|T9|1995	ERR998682	Weill et al. Science 2017	background	TRUE	FALSE	1/1/95	1995	Africa	Cote d'Ivoire	CIV		T9	FALSE
Africa|CIV|ERR998683|T9|1995-01-01		Africa|CIV|ERR998683|T9|1995	ERR998683	Weill et al. Science 2017	background	TRUE	FALSE	1/1/95	1995	Africa	Cote d'Ivoire	CIV		T9	FALSE
Africa|CIV|ERR998684|T9|1995-01-01		Africa|CIV|ERR998684|T9|1995	ERR998684	Weill et al. Science 2017	background	TRUE	FALSE	1/1/95	1995	Africa	Cote d'Ivoire	CIV		T9	FALSE
Africa|LBR|ERR998658|T9|1994-01-01		Africa|LBR|ERR998658|T9|1994	ERR998658	Weill et al. Science 2017	background	TRUE	FALSE	1/1/94	1994	Africa	Liberia	LBR		T9	FALSE
Africa|CIV|ERR998685|T9|1995-01-01		Africa|CIV|ERR998685|T9|1995	ERR998685	Weill et al. Science 2017	background	TRUE	FALSE	1/1/95	1995	Africa	Cote d'Ivoire	CIV		T9	FALSE
Africa|NER|ERR998686|T9|1995-01-01		Africa|NER|ERR998686|T9|1995	ERR998686	Weill et al. Science 2017	background	TRUE	FALSE	1/1/95	1995	Africa	Niger	NER		T9	FALSE
Africa|BFA|ERR998687|T9|1995-01-01		Africa|BFA|ERR998687|T9|1995	ERR998687	Weill et al. Science 2017	background	TRUE	FALSE	1/1/95	1995	Africa	Burkina Faso	BFA		T9	FALSE
Africa|BFA|ERR998688|T9|1995-01-01		Africa|BFA|ERR998688|T9|1995	ERR998688	Weill et al. Science 2017	background	TRUE	FALSE	1/1/95	1995	Africa	Burkina Faso	BFA		T9	FALSE
Africa|NER|ERR998689|T9|1996-01-01		Africa|NER|ERR998689|T9|1996	ERR998689	Weill et al. Science 2017	background	TRUE	FALSE	1/1/96	1996	Africa	Niger	NER		T9	FALSE
Africa|SEN|ERR998690|T9|1996-01-01		Africa|SEN|ERR998690|T9|1996	ERR998690	Weill et al. Science 2017	background	TRUE	FALSE	1/1/96	1996	Africa	Senegal	SEN		T9	FALSE
Africa|SEN|ERR998691|T9|1996-01-01		Africa|SEN|ERR998691|T9|1996	ERR998691	Weill et al. Science 2017	background	TRUE	FALSE	1/1/96	1996	Africa	Senegal	SEN		T9	FALSE
Africa|NGA|ERR998692|T9|1996-01-01		Africa|NGA|ERR998692|T9|1996	ERR998692	Weill et al. Science 2017	background	TRUE	FALSE	1/1/96	1996	Africa	Nigeria	NGA		T9	FALSE
Africa|SEN|ERR998693|T9|1996-01-01		Africa|SEN|ERR998693|T9|1996	ERR998693	Weill et al. Science 2017	background	TRUE	FALSE	1/1/96	1996	Africa	Senegal	SEN		T9	FALSE
Africa|COD|ERR998694|T7|1996-01-01		Africa|COD|ERR998694|T7|1996	ERR998694	Weill et al. Science 2017	background	FALSE	FALSE	1/1/96	1996	Africa	Democratic Republic of the Congo	COD		T7	FALSE
Africa|COD|ERR998659|T5|1994-01-01		Africa|COD|ERR998659|T5|1994	ERR998659	Weill et al. Science 2017	background	FALSE	FALSE	1/1/94	1994	Africa	Democratic Republic of the Congo	COD		T5	TRUE
Africa|SEN|ERR998695|T9|1996-01-01		Africa|SEN|ERR998695|T9|1996	ERR998695	Weill et al. Science 2017	background	TRUE	FALSE	1/1/96	1996	Africa	Senegal	SEN		T9	FALSE
Africa|COD|ERR998696|T7|1996-01-01		Africa|COD|ERR998696|T7|1996	ERR998696	Weill et al. Science 2017	background	FALSE	FALSE	1/1/96	1996	Africa	Democratic Republic of the Congo	COD		T7	FALSE
Africa|COD|ERR998697|T7|1996-01-01		Africa|COD|ERR998697|T7|1996	ERR998697	Weill et al. Science 2017	background	FALSE	FALSE	1/1/96	1996	Africa	Democratic Republic of the Congo	COD		T7	FALSE
Africa|COD|ERR998698|T7|1996-01-01		Africa|COD|ERR998698|T7|1996	ERR998698	Weill et al. Science 2017	background	FALSE	FALSE	1/1/96	1996	Africa	Democratic Republic of the Congo	COD		T7	FALSE
Africa|LBR|ERR998699|T9|1996-01-01		Africa|LBR|ERR998699|T9|1996	ERR998699	Weill et al. Science 2017	background	TRUE	FALSE	1/1/96	1996	Africa	Liberia	LBR		T9	FALSE
Africa|TCD|ERR998700|T9|1996-01-01		Africa|TCD|ERR998700|T9|1996	ERR998700	Weill et al. Science 2017	background	TRUE	FALSE	1/1/96	1996	Africa	Chad	TCD		T9	FALSE
Africa|TCD|ERR998701|T9|1996-01-01		Africa|TCD|ERR998701|T9|1996	ERR998701	Weill et al. Science 2017	background	TRUE	FALSE	1/1/96	1996	Africa	Chad	TCD		T9	FALSE
Africa|TCD|ERR998702|T9|1996-01-01		Africa|TCD|ERR998702|T9|1996	ERR998702	Weill et al. Science 2017	background	TRUE	FALSE	1/1/96	1996	Africa	Chad	TCD		T9	FALSE
Africa|CMR|ERR998703|T9|1996-01-01		Africa|CMR|ERR998703|T9|1996	ERR998703	Weill et al. Science 2017	background	TRUE	FALSE	1/1/96	1996	Africa	Cameroon	CMR		T9	FALSE
Africa|MLI|ERR998704|T9|1996-01-01		Africa|MLI|ERR998704|T9|1996	ERR998704	Weill et al. Science 2017	background	TRUE	FALSE	1/1/96	1996	Africa	Mali	MLI		T9	FALSE
Africa|MAR|ERR998660|T7|1994-01-01		Africa|MAR|ERR998660|T7|1994	ERR998660	Weill et al. Science 2017	background	FALSE	FALSE	1/1/94	1994	Africa	Morocco	MAR		T7	FALSE
Africa|NGA|ERR998705|T9|1996-01-01		Africa|NGA|ERR998705|T9|1996	ERR998705	Weill et al. Science 2017	background	TRUE	FALSE	1/1/96	1996	Africa	Nigeria	NGA		T9	FALSE
Africa|NGA|ERR998706|T9|1996-01-01		Africa|NGA|ERR998706|T9|1996	ERR998706	Weill et al. Science 2017	background	TRUE	FALSE	1/1/96	1996	Africa	Nigeria	NGA		T9	FALSE
Africa|NGA|ERR998707|T9|1996-01-01		Africa|NGA|ERR998707|T9|1996	ERR998707	Weill et al. Science 2017	background	TRUE	FALSE	1/1/96	1996	Africa	Nigeria	NGA		T9	FALSE
Africa|TCD|ERR998708|T9|1996-01-01		Africa|TCD|ERR998708|T9|1996	ERR998708	Weill et al. Science 2017	background	TRUE	FALSE	1/1/96	1996	Africa	Chad	TCD		T9	FALSE
Africa|NGA|ERR998709|T9|1996-01-01		Africa|NGA|ERR998709|T9|1996	ERR998709	Weill et al. Science 2017	background	TRUE	FALSE	1/1/96	1996	Africa	Nigeria	NGA		T9	FALSE
Africa|SEN|ERR998710|T9|1996-01-01		Africa|SEN|ERR998710|T9|1996	ERR998710	Weill et al. Science 2017	background	TRUE	FALSE	1/1/96	1996	Africa	Senegal	SEN		T9	FALSE
Africa|TCD|ERR998711|T9|1996-01-01		Africa|TCD|ERR998711|T9|1996	ERR998711	Weill et al. Science 2017	background	TRUE	FALSE	1/1/96	1996	Africa	Chad	TCD		T9	FALSE
Africa|CMR|ERR998712|T9|1996-01-01		Africa|CMR|ERR998712|T9|1996	ERR998712	Weill et al. Science 2017	background	TRUE	FALSE	1/1/96	1996	Africa	Cameroon	CMR		T9	FALSE
Africa|RWA|ERR998713|T5|1996-01-01		Africa|RWA|ERR998713|T5|1996	ERR998713	Weill et al. Science 2017	background	FALSE	FALSE	1/1/96	1996	Africa	Rwanda	RWA		T5	TRUE
Africa|COD|ERR998714|T5|1996-01-01		Africa|COD|ERR998714|T5|1996	ERR998714	Weill et al. Science 2017	background	FALSE	FALSE	1/1/96	1996	Africa	Democratic Republic of the Congo	COD		T5	TRUE
Africa|MAR|ERR998661|T7|1994-01-01		Africa|MAR|ERR998661|T7|1994	ERR998661	Weill et al. Science 2017	background	FALSE	FALSE	1/1/94	1994	Africa	Morocco	MAR		T7	FALSE
Africa|RWA|ERR998715|T5|1996-01-01		Africa|RWA|ERR998715|T5|1996	ERR998715	Weill et al. Science 2017	background	FALSE	FALSE	1/1/96	1996	Africa	Rwanda	RWA		T5	TRUE
Africa|RWA|ERR998716|T5|1996-01-01		Africa|RWA|ERR998716|T5|1996	ERR998716	Weill et al. Science 2017	background	FALSE	FALSE	1/1/96	1996	Africa	Rwanda	RWA		T5	TRUE
Africa|SEN|ERR998717|T9|1996-01-01		Africa|SEN|ERR998717|T9|1996	ERR998717	Weill et al. Science 2017	background	TRUE	FALSE	1/1/96	1996	Africa	Senegal	SEN		T9	FALSE
Africa|SEN|ERR998718|T9|1996-01-01		Africa|SEN|ERR998718|T9|1996	ERR998718	Weill et al. Science 2017	background	TRUE	FALSE	1/1/96	1996	Africa	Senegal	SEN		T9	FALSE
Africa|SEN|ERR998719|T9|1996-01-01		Africa|SEN|ERR998719|T9|1996	ERR998719	Weill et al. Science 2017	background	TRUE	FALSE	1/1/96	1996	Africa	Senegal	SEN		T9	FALSE
Africa|SEN|ERR998720|T9|1996-01-01		Africa|SEN|ERR998720|T9|1996	ERR998720	Weill et al. Science 2017	background	TRUE	FALSE	1/1/96	1996	Africa	Senegal	SEN		T9	FALSE
Africa|RWA|ERR998721|T5|1996-01-01		Africa|RWA|ERR998721|T5|1996	ERR998721	Weill et al. Science 2017	background	FALSE	FALSE	1/1/96	1996	Africa	Rwanda	RWA		T5	FALSE
Africa|RWA|ERR998722|T5|1996-01-01		Africa|RWA|ERR998722|T5|1996	ERR998722	Weill et al. Science 2017	background	FALSE	FALSE	1/1/96	1996	Africa	Rwanda	RWA		T5	FALSE
Africa|COD|ERR998723|T5|1997-01-01		Africa|COD|ERR998723|T5|1997	ERR998723	Weill et al. Science 2017	background	FALSE	FALSE	1/1/97	1997	Africa	Democratic Republic of the Congo	COD		T5	TRUE
Africa|COD|ERR998724|T5|1997-01-01		Africa|COD|ERR998724|T5|1997	ERR998724	Weill et al. Science 2017	background	FALSE	FALSE	1/1/97	1997	Africa	Democratic Republic of the Congo	COD		T5	TRUE
Africa|TCD|ERR998662|T7|1994-01-01		Africa|TCD|ERR998662|T7|1994	ERR998662	Weill et al. Science 2017	background	FALSE	FALSE	1/1/94	1994	Africa	Chad	TCD		T7	FALSE
Africa|CMR|ERR998725|T9|1997-01-01		Africa|CMR|ERR998725|T9|1997	ERR998725	Weill et al. Science 2017	background	TRUE	FALSE	1/1/97	1997	Africa	Cameroon	CMR		T9	FALSE
Africa|CMR|ERR998726|T9|1997-01-01		Africa|CMR|ERR998726|T9|1997	ERR998726	Weill et al. Science 2017	background	TRUE	FALSE	1/1/97	1997	Africa	Cameroon	CMR		T9	FALSE
Africa|CMR|ERR998727|T7|1997-01-01		Africa|CMR|ERR998727|T7|1997	ERR998727	Weill et al. Science 2017	background	FALSE	FALSE	1/1/97	1997	Africa	Cameroon	CMR		T7	FALSE
Africa|CMR|ERR998728|T7|1997-01-01		Africa|CMR|ERR998728|T7|1997	ERR998728	Weill et al. Science 2017	background	FALSE	FALSE	1/1/97	1997	Africa	Cameroon	CMR		T7	FALSE
Africa|COD|ERR998729|T7|1997-01-01		Africa|COD|ERR998729|T7|1997	ERR998729	Weill et al. Science 2017	background	FALSE	FALSE	1/1/97	1997	Africa	Democratic Republic of the Congo	COD		T7	FALSE
Africa|COD|ERR998730|T7|1997-01-01		Africa|COD|ERR998730|T7|1997	ERR998730	Weill et al. Science 2017	background	FALSE	FALSE	1/1/97	1997	Africa	Democratic Republic of the Congo	COD		T7	FALSE
Africa|CMR|ERR998731|T7|1997-01-01		Africa|CMR|ERR998731|T7|1997	ERR998731	Weill et al. Science 2017	background	FALSE	FALSE	1/1/97	1997	Africa	Cameroon	CMR		T7	FALSE
Africa|SOM|ERR998732|T6|1997-01-01		Africa|SOM|ERR998732|T6|1997	ERR998732	Weill et al. Science 2017	background	FALSE	FALSE	1/1/97	1997	Africa	Somalia	SOM		T6	TRUE
Africa|COD|ERR998733|T5|1997-01-01		Africa|COD|ERR998733|T5|1997	ERR998733	Weill et al. Science 2017	background	FALSE	FALSE	1/1/97	1997	Africa	Democratic Republic of the Congo	COD		T5	TRUE
Africa|COD|ERR998734|T5|1997-01-01		Africa|COD|ERR998734|T5|1997	ERR998734	Weill et al. Science 2017	background	FALSE	FALSE	1/1/97	1997	Africa	Democratic Republic of the Congo	COD		T5	TRUE
Africa|NER|ERR998663|T7|1994-01-01		Africa|NER|ERR998663|T7|1994	ERR998663	Weill et al. Science 2017	background	FALSE	FALSE	1/1/94	1994	Africa	Niger	NER		T7	FALSE
Africa|CAF|ERR998735|T7|1997-01-01		Africa|CAF|ERR998735|T7|1997	ERR998735	Weill et al. Science 2017	background	FALSE	FALSE	1/1/97	1997	Africa	Central African Republic	CAF		T7	FALSE
Africa|CAF|ERR998736|T7|1997-01-01		Africa|CAF|ERR998736|T7|1997	ERR998736	Weill et al. Science 2017	background	FALSE	FALSE	1/1/97	1997	Africa	Central African Republic	CAF		T7	TRUE
Africa|CAF|ERR998737|T7|1997-01-01		Africa|CAF|ERR998737|T7|1997	ERR998737	Weill et al. Science 2017	background	FALSE	FALSE	1/1/97	1997	Africa	Central African Republic	CAF		T7	FALSE
Africa|CAF|ERR998738|T7|1997-01-01		Africa|CAF|ERR998738|T7|1997	ERR998738	Weill et al. Science 2017	background	FALSE	FALSE	1/1/97	1997	Africa	Central African Republic	CAF		T7	FALSE
Africa|CAF|ERR998739|T9|1997-01-01		Africa|CAF|ERR998739|T9|1997	ERR998739	Weill et al. Science 2017	background	TRUE	FALSE	1/1/97	1997	Africa	Central African Republic	CAF		T9	FALSE
Africa|CAF|ERR998740|T9|1997-01-01		Africa|CAF|ERR998740|T9|1997	ERR998740	Weill et al. Science 2017	background	TRUE	FALSE	1/1/97	1997	Africa	Central African Republic	CAF		T9	FALSE
Africa|COD|ERR998741|T7|1997-01-01		Africa|COD|ERR998741|T7|1997	ERR998741	Weill et al. Science 2017	background	FALSE	FALSE	1/1/97	1997	Africa	Democratic Republic of the Congo	COD		T7	FALSE
Africa|CAF|ERR998742|T9|1997-01-01		Africa|CAF|ERR998742|T9|1997	ERR998742	Weill et al. Science 2017	background	TRUE	FALSE	1/1/97	1997	Africa	Central African Republic	CAF		T9	FALSE
Africa|CAF|ERR998743|T9|1997-01-01		Africa|CAF|ERR998743|T9|1997	ERR998743	Weill et al. Science 2017	background	TRUE	FALSE	1/1/97	1997	Africa	Central African Republic	CAF		T9	FALSE
Africa|CAF|ERR998744|T7|1997-01-01		Africa|CAF|ERR998744|T7|1997	ERR998744	Weill et al. Science 2017	background	FALSE	FALSE	1/1/97	1997	Africa	Central African Republic	CAF		T7	FALSE
Africa|AGO|ERR998664|T1|1995-01-01		Africa|AGO|ERR998664|T1|1995	ERR998664	Weill et al. Science 2017	background	FALSE	FALSE	1/1/95	1995	Africa	Angola	AGO		T1	TRUE
Africa|CAF|ERR998745|T7|1997-01-01		Africa|CAF|ERR998745|T7|1997	ERR998745	Weill et al. Science 2017	background	FALSE	FALSE	1/1/97	1997	Africa	Central African Republic	CAF		T7	FALSE
Africa|COD|ERR998746|T7|1997-01-01		Africa|COD|ERR998746|T7|1997	ERR998746	Weill et al. Science 2017	background	FALSE	TRUE	1/1/97	1997	Africa	Democratic Republic of the Congo	COD		T7	FALSE
Africa|CAF|ERR998747|T7|1997-01-01		Africa|CAF|ERR998747|T7|1997	ERR998747	Weill et al. Science 2017	background	FALSE	FALSE	1/1/97	1997	Africa	Central African Republic	CAF		T7	FALSE
Africa|CAF|ERR998748|T7|1997-01-01		Africa|CAF|ERR998748|T7|1997	ERR998748	Weill et al. Science 2017	background	FALSE	FALSE	1/1/97	1997	Africa	Central African Republic	CAF		T7	FALSE
Africa|BEN|ERR998749|T9|1997-01-01		Africa|BEN|ERR998749|T9|1997	ERR998749	Weill et al. Science 2017	background	TRUE	FALSE	1/1/97	1997	Africa	Benin	BEN		T9	FALSE
Africa|BEN|ERR998750|T9|1997-01-01		Africa|BEN|ERR998750|T9|1997	ERR998750	Weill et al. Science 2017	background	TRUE	FALSE	1/1/97	1997	Africa	Benin	BEN		T9	FALSE
Africa|GHA|ERR1024518|T9|2011-01-01		Africa|GHA|ERR1024518|T9|2011	ERR1024518	Weill et al. Science 2017	background	TRUE	FALSE	1/1/11	2011	Africa	Ghana	GHA		T9	FALSE
Africa|GHA|ERR1024521|T12|2014-01-01		Africa|GHA|ERR1024521|T12|2014	ERR1024521	Weill et al. Science 2017	background	TRUE	FALSE	1/1/14	2014	Africa	Ghana	GHA		T12	FALSE
Africa|GHA|ERR1024524|T12|2014-01-01		Africa|GHA|ERR1024524|T12|2014	ERR1024524	Weill et al. Science 2017	background	TRUE	FALSE	1/1/14	2014	Africa	Ghana	GHA		T12	FALSE
Africa|GHA|ERR1024526|T12|2014-01-01		Africa|GHA|ERR1024526|T12|2014	ERR1024526	Weill et al. Science 2017	background	TRUE	FALSE	1/1/14	2014	Africa	Ghana	GHA		T12	FALSE
Asia|PSE|ERR042729|UNK|1994-01-01		Asia|PSE|ERR042729|UNK|1994	ERR042729	Weill et al. Science 2017	background	FALSE	FALSE	1/1/94	1994	Asia	Palestine	PSE		UNK	FALSE
Asia|PSE|ERR042738|UNK|1994-01-01		Asia|PSE|ERR042738|UNK|1994	ERR042738	Weill et al. Science 2017	background	FALSE	FALSE	1/1/94	1994	Asia	Palestine	PSE		UNK	FALSE
Asia|ISR|ERR042745|UNK|1970-01-01		Asia|ISR|ERR042745|UNK|1970	ERR042745	Weill et al. Science 2017	background	FALSE	FALSE	1/1/70	1970	Asia	Israel	ISR		UNK	FALSE
Asia|ISR|ERR042748|UNK|1970-01-01		Asia|ISR|ERR042748|UNK|1970	ERR042748	Weill et al. Science 2017	background	FALSE	FALSE	1/1/70	1970	Asia	Israel	ISR		UNK	FALSE
Asia|ISR|ERR042749|UNK|1970-01-01		Asia|ISR|ERR042749|UNK|1970	ERR042749	Weill et al. Science 2017	background	FALSE	FALSE	1/1/70	1970	Asia	Israel	ISR		UNK	FALSE
Asia|PSE|ERR042733|UNK|1994-01-01		Asia|PSE|ERR042733|UNK|1994	ERR042733	Weill et al. Science 2017	background	FALSE	FALSE	1/1/94	1994	Asia	Palestine	PSE		UNK	FALSE
Africa|ZMB|ERR044794|T5|1996-01-01		Africa|ZMB|ERR044794|T5|1996	ERR044794	Weill et al. Science 2017	background	FALSE	FALSE	1/1/96	1996	Africa	Zambia	ZMB		T5	TRUE
Africa|ZMB|ERR044795|T10|2003-01-01		Africa|ZMB|ERR044795|T10|2003	ERR044795	Weill et al. Science 2017	background	TRUE	FALSE	1/1/03	2003	Africa	Zambia	ZMB		T10	FALSE
Africa|MOZ|ERR044797|T8|2004-01-01		Africa|MOZ|ERR044797|T8|2004	ERR044797	Weill et al. Science 2017	background	FALSE	FALSE	1/1/04	2004	Africa	Mozambique	MOZ		T8	TRUE
Africa|ZWE|ERR044798|T11|2009-01-01		Africa|ZWE|ERR044798|T11|2009	ERR044798	Weill et al. Science 2017	background	TRUE	FALSE	1/1/09	2009	Africa	Zimbabwe	ZWE		T11	FALSE
Africa|ZWE|ERR044799|T8|2009-01-01		Africa|ZWE|ERR044799|T8|2009	ERR044799	Weill et al. Science 2017	background	FALSE	FALSE	1/1/09	2009	Africa	Zimbabwe	ZWE		T8	FALSE
Africa|ZWE|ERR044800|T8|2009-01-01		Africa|ZWE|ERR044800|T8|2009	ERR044800	Weill et al. Science 2017	background	FALSE	FALSE	1/1/09	2009	Africa	Zimbabwe	ZWE		T8	FALSE
Africa|ZMB|ERR164757|T5|1996-01-01		Africa|ZMB|ERR164757|T5|1996	ERR164757	Weill et al. Science 2017	background	FALSE	FALSE	1/1/96	1996	Africa	Zambia	ZMB		T5	TRUE
Africa|ZMB|ERR164758|T5|1996-01-01		Africa|ZMB|ERR164758|T5|1996	ERR164758	Weill et al. Science 2017	background	FALSE	FALSE	1/1/96	1996	Africa	Zambia	ZMB		T5	TRUE
Africa|ZMB|ERR164759|T5|1997-01-01		Africa|ZMB|ERR164759|T5|1997	ERR164759	Weill et al. Science 2017	background	FALSE	FALSE	1/1/97	1997	Africa	Zambia	ZMB		T5	TRUE
Africa|ZMB|ERR164760|T5|1997-01-01		Africa|ZMB|ERR164760|T5|1997	ERR164760	Weill et al. Science 2017	background	FALSE	FALSE	1/1/97	1997	Africa	Zambia	ZMB		T5	TRUE
Africa|ZMB|ERR164763|T5|1997-01-01		Africa|ZMB|ERR164763|T5|1997	ERR164763	Weill et al. Science 2017	background	FALSE	FALSE	1/1/97	1997	Africa	Zambia	ZMB		T5	TRUE
Africa|ZMB|ERR164765|T10|2003-01-01		Africa|ZMB|ERR164765|T10|2003	ERR164765	Weill et al. Science 2017	background	TRUE	FALSE	1/1/03	2003	Africa	Zambia	ZMB		T10	FALSE
Africa|ZMB|ERR164766|T10|2003-01-01		Africa|ZMB|ERR164766|T10|2003	ERR164766	Weill et al. Science 2017	background	TRUE	FALSE	1/1/03	2003	Africa	Zambia	ZMB		T10	FALSE
Africa|ZMB|ERR164768|T10|2004-01-01		Africa|ZMB|ERR164768|T10|2004	ERR164768	Weill et al. Science 2017	background	TRUE	FALSE	1/1/04	2004	Africa	Zambia	ZMB		T10	FALSE
Africa|ZMB|ERR164773|T10|2004-01-01		Africa|ZMB|ERR164773|T10|2004	ERR164773	Weill et al. Science 2017	background	TRUE	FALSE	1/1/04	2004	Africa	Zambia	ZMB		T10	FALSE
Africa|ZMB|ERR164776|T10|2004-01-01		Africa|ZMB|ERR164776|T10|2004	ERR164776	Weill et al. Science 2017	background	TRUE	FALSE	1/1/04	2004	Africa	Zambia	ZMB		T10	FALSE
Europe|SVK|ERR1879560|sporadic|1970-01-01		Europe|SVK|ERR1879560|sporadic|1970	ERR1879560	Weill et al. Science 2017	background	FALSE	FALSE	1/1/70	1970	Europe	Slovakia	SVK		sporadic	FALSE
Asia|ISR|ERR1879561|UNK|1970-01-01		Asia|ISR|ERR1879561|UNK|1970	ERR1879561	Weill et al. Science 2017	background	FALSE	FALSE	1/1/70	1970	Asia	Israel	ISR		UNK	FALSE
Asia|LBN|ERR1879563|UNK|1970-01-01		Asia|LBN|ERR1879563|UNK|1970	ERR1879563	Weill et al. Science 2017	background	FALSE	FALSE	1/1/70	1970	Asia	Lebanon	LBN		UNK	FALSE
Africa|MRT|ERR1879598|T9|1996-01-01		Africa|MRT|ERR1879598|T9|1996	ERR1879598	Weill et al. Science 2017	background	TRUE	FALSE	1/1/96	1996	Africa	Mauritania	MRT		T9	FALSE
Africa|MRT|ERR1879599|T9|1996-01-01		Africa|MRT|ERR1879599|T9|1996	ERR1879599	Weill et al. Science 2017	background	TRUE	FALSE	1/1/96	1996	Africa	Mauritania	MRT		T9	FALSE
Asia|IRQ|ERR1879602|UNK|1966-01-01		Asia|IRQ|ERR1879602|UNK|1966	ERR1879602	Weill et al. Science 2017	background	FALSE	FALSE	1/1/66	1966	Asia	Iraq	IRQ		UNK	FALSE
Asia|IRN|ERR1879606|UNK|1965-01-01		Asia|IRN|ERR1879606|UNK|1965	ERR1879606	Weill et al. Science 2017	background	FALSE	FALSE	1/1/65	1965	Asia	Iran	IRN		UNK	FALSE
Asia|IRN|ERR1879607|UNK|1965-01-01		Asia|IRN|ERR1879607|UNK|1965	ERR1879607	Weill et al. Science 2017	background	FALSE	FALSE	1/1/65	1965	Asia	Iran	IRN		UNK	FALSE
Asia|ISR|ERR1879624|UNK|1970-01-01		Asia|ISR|ERR1879624|UNK|1970	ERR1879624	Weill et al. Science 2017	background	FALSE	FALSE	1/1/70	1970	Asia	Israel	ISR		UNK	FALSE
Asia|JOR|ERR1879627|UNK|1970-01-01		Asia|JOR|ERR1879627|UNK|1970	ERR1879627	Weill et al. Science 2017	background	FALSE	FALSE	1/1/70	1970	Asia	Jordan	JOR		UNK	FALSE
Europe|SVK|ERR1879631|sporadic|1970-01-01		Europe|SVK|ERR1879631|sporadic|1970	ERR1879631	Weill et al. Science 2017	background	FALSE	FALSE	1/1/70	1970	Europe	Slovakia	SVK		sporadic	FALSE
Europe|SVK|ERR1879632|sporadic|1970-01-01		Europe|SVK|ERR1879632|sporadic|1970	ERR1879632	Weill et al. Science 2017	background	FALSE	FALSE	1/1/70	1970	Europe	Slovakia	SVK		sporadic	FALSE
Africa|RWA|ERR1877614|T5|1998-01-01		Africa|RWA|ERR1877614|T5|1998	ERR1877614	Weill et al. Science 2017	background	FALSE	FALSE	1/1/98	1998	Africa	Rwanda	RWA		T5	TRUE
Africa|RWA|ERR1877615|T5|1998-01-01		Africa|RWA|ERR1877615|T5|1998	ERR1877615	Weill et al. Science 2017	background	FALSE	FALSE	1/1/98	1998	Africa	Rwanda	RWA		T5	TRUE
Africa|MOZ|ERR1877616|T1|1992-01-01		Africa|MOZ|ERR1877616|T1|1992	ERR1877616	Weill et al. Science 2017	background	FALSE	FALSE	1/1/92	1992	Africa	Mozambique	MOZ		T1	FALSE
Africa|BDI|ERR1877617|T5|1992-01-01		Africa|BDI|ERR1877617|T5|1992	ERR1877617	Weill et al. Science 2017	background	FALSE	FALSE	1/1/92	1992	Africa	Burundi	BDI		T5	TRUE
Africa|BDI|ERR1877618|T5|1992-01-01		Africa|BDI|ERR1877618|T5|1992	ERR1877618	Weill et al. Science 2017	background	FALSE	FALSE	1/1/92	1992	Africa	Burundi	BDI		T5	TRUE
Africa|UGA|ERR1877619|T2|1992-01-01		Africa|UGA|ERR1877619|T1|1992	ERR1877619	Weill et al. Science 2017	background	FALSE	FALSE	1/1/92	1992	Africa	Uganda	UGA		T2	FALSE
Africa|UGA|ERR1877636|T2|1992-01-01		Africa|UGA|ERR1877636|T1|1992	ERR1877636	Weill et al. Science 2017	background	FALSE	FALSE	1/1/92	1992	Africa	Uganda	UGA		T2	FALSE
Africa|CMR|ERR1879651|T1|1993-01-01		Africa|CMR|ERR1879651|T1|1993	ERR1879651	Weill et al. Science 2017	background	FALSE	FALSE	1/1/93	1993	Africa	Cameroon	CMR		T1	TRUE
Africa|DJI|ERR1879652|T6|1993-01-01		Africa|DJI|ERR1879652|T6|1993	ERR1879652	Weill et al. Science 2017	background	FALSE	FALSE	1/1/93	1993	Africa	Djibouti	DJI		T6	FALSE
Africa|UNK|ERR1879653|T5|1996-01-01		Africa|UNK|ERR1879653|T5|1996	ERR1879653	Weill et al. Science 2017	background	FALSE	FALSE	1/1/96	1996	Africa	?	UNK		T5	TRUE
Africa|UNK|ERR1879654|T5|1996-01-01		Africa|UNK|ERR1879654|T5|1996	ERR1879654	Weill et al. Science 2017	background	FALSE	FALSE	1/1/96	1996	Africa	?	UNK		T5	FALSE
Africa|TZA|ERR1879655|T5|1997-01-01		Africa|TZA|ERR1879655|T5|1997	ERR1879655	Weill et al. Science 2017	background	FALSE	FALSE	1/1/97	1997	Africa	Tanzania	TZA		T5	TRUE
Africa|NGA|ERR1879656|T9|1997-01-01		Africa|NGA|ERR1879656|T9|1997	ERR1879656	Weill et al. Science 2017	background	TRUE	FALSE	1/1/97	1997	Africa	Nigeria	NGA		T9	FALSE
Africa|NGA|ERR1879657|T2|1997-01-01		Africa|NGA|ERR1879657|T1|1997	ERR1879657	Weill et al. Science 2017	background	FALSE	FALSE	1/1/97	1997	Africa	Nigeria	NGA		T2	FALSE
Africa|MWI|ERR1879658|T5|1997-01-01		Africa|MWI|ERR1879658|T5|1997	ERR1879658	Weill et al. Science 2017	background	FALSE	FALSE	1/1/97	1997	Africa	Malawi	MWI		T5	TRUE
Africa|MWI|ERR1880761|T5|1997-01-01		Africa|MWI|ERR1880761|T5|1997	ERR1880761	Weill et al. Science 2017	background	FALSE	FALSE	1/1/97	1997	Africa	Malawi	MWI		T5	TRUE
Africa|GNB|ERR1880762|T9|1997-01-01		Africa|GNB|ERR1880762|T9|1997	ERR1880762	Weill et al. Science 2017	background	TRUE	FALSE	1/1/97	1997	Africa	Guinea-Bissau	GNB		T9	TRUE
Africa|MOZ|ERR1880763|T8|1997-01-01		Africa|MOZ|ERR1880763|T8|1997	ERR1880763	Weill et al. Science 2017	background	FALSE	FALSE	1/1/97	1997	Africa	Mozambique	MOZ		T8	FALSE
Africa|ZMB|ERR1880764|T5|1998-01-01		Africa|ZMB|ERR1880764|T5|1998	ERR1880764	Weill et al. Science 2017	background	FALSE	FALSE	1/1/98	1998	Africa	Zambia	ZMB		T5	TRUE
Africa|ZMB|ERR1880765|T5|1998-01-01		Africa|ZMB|ERR1880765|T5|1998	ERR1880765	Weill et al. Science 2017	background	FALSE	FALSE	1/1/98	1998	Africa	Zambia	ZMB		T5	TRUE
Africa|TZA|ERR1880766|T10|1998-01-01		Africa|TZA|ERR1880766|T10|1998	ERR1880766	Weill et al. Science 2017	background	TRUE	FALSE	1/1/98	1998	Africa	Tanzania	TZA		T10	FALSE
Africa|TZA|ERR1880767|T10|1998-01-01		Africa|TZA|ERR1880767|T10|1998	ERR1880767	Weill et al. Science 2017	background	TRUE	FALSE	1/1/98	1998	Africa	Tanzania	TZA		T10	FALSE
Africa|ZAF|ERR1880768|T8|2002-01-01		Africa|ZAF|ERR1880768|T8|2002	ERR1880768	Weill et al. Science 2017	background	FALSE	FALSE	1/1/02	2002	Africa	South Africa	ZAF		T8	FALSE
Africa|ZAF|ERR1880769|T8|2002-01-01		Africa|ZAF|ERR1880769|T8|2002	ERR1880769	Weill et al. Science 2017	background	FALSE	FALSE	1/1/02	2002	Africa	South Africa	ZAF		T8	FALSE
Africa|MLI|ERR1880770|T9|2003-01-01		Africa|MLI|ERR1880770|T9|2003	ERR1880770	Weill et al. Science 2017	background	TRUE	FALSE	1/1/03	2003	Africa	Mali	MLI		T9	FALSE
Africa|MLI|ERR1880771|T9|2003-01-01		Africa|MLI|ERR1880771|T9|2003	ERR1880771	Weill et al. Science 2017	background	TRUE	FALSE	1/1/03	2003	Africa	Mali	MLI		T9	FALSE
Africa|GNB|ERR1880772|T9|2008-01-01		Africa|GNB|ERR1880772|T9|2008	ERR1880772	Weill et al. Science 2017	background	TRUE	FALSE	1/1/08	2008	Africa	Guinea-Bissau	GNB		T9	FALSE
Africa|GNB|ERR1880773|T9|2008-01-01		Africa|GNB|ERR1880773|T9|2008	ERR1880773	Weill et al. Science 2017	background	TRUE	FALSE	1/1/08	2008	Africa	Guinea-Bissau	GNB		T9	FALSE
Africa|NER|ERR1877637|T9|1999-01-01		Africa|NER|ERR1877637|T9|1999	ERR1877637	Weill et al. Science 2017	background	TRUE	FALSE	1/1/99	1999	Africa	Niger	NER		T9	FALSE
Africa|UGA|ERR1877638|T10|2000-01-01		Africa|UGA|ERR1877638|T10|2000	ERR1877638	Weill et al. Science 2017	background	TRUE	FALSE	1/1/00	2000	Africa	Uganda	UGA		T10	FALSE
Africa|UGA|ERR1877639|T10|2000-01-01		Africa|UGA|ERR1877639|T10|2000	ERR1877639	Weill et al. Science 2017	background	TRUE	FALSE	1/1/00	2000	Africa	Uganda	UGA		T10	FALSE
Africa|COM|ERR1877640|T10|2000-01-01		Africa|COM|ERR1877640|T10|2000	ERR1877640	Weill et al. Science 2017	background	TRUE	FALSE	1/1/00	2000	Africa	Comoros	COM		T10	FALSE
Africa|RWA|ERR1877641|T10|2000-01-01		Africa|RWA|ERR1877641|T10|2000	ERR1877641	Weill et al. Science 2017	background	TRUE	FALSE	1/1/00	2000	Africa	Rwanda	RWA		T10	FALSE
Africa|RWA|ERR1877642|T10|2000-01-01		Africa|RWA|ERR1877642|T10|2000	ERR1877642	Weill et al. Science 2017	background	TRUE	FALSE	1/1/00	2000	Africa	Rwanda	RWA		T10	FALSE
Africa|CMR|ERR1877643|T9|2000-01-01		Africa|CMR|ERR1877643|T9|2000	ERR1877643	Weill et al. Science 2017	background	TRUE	FALSE	1/1/00	2000	Africa	Cameroon	CMR		T9	FALSE
Africa|COM|ERR1877644|T10|2001-01-01		Africa|COM|ERR1877644|T10|2001	ERR1877644	Weill et al. Science 2017	background	TRUE	FALSE	1/1/01	2001	Africa	Comoros	COM		T10	TRUE
Africa|CMR|ERR1877645|T9|2000-01-01		Africa|CMR|ERR1877645|T9|2000	ERR1877645	Weill et al. Science 2017	background	TRUE	FALSE	1/1/00	2000	Africa	Cameroon	CMR		T9	FALSE
Africa|CIV|ERR1877646|T9|2001-01-01		Africa|CIV|ERR1877646|T9|2001	ERR1877646	Weill et al. Science 2017	background	TRUE	FALSE	1/1/01	2001	Africa	Cote d'Ivoire	CIV		T9	FALSE
Africa|CIV|ERR1877647|T9|2001-01-01		Africa|CIV|ERR1877647|T9|2001	ERR1877647	Weill et al. Science 2017	background	TRUE	FALSE	1/1/01	2001	Africa	Cote d'Ivoire	CIV		T9	FALSE
Africa|COM|ERR1877648|T10|2001-01-01		Africa|COM|ERR1877648|T10|2001	ERR1877648	Weill et al. Science 2017	background	TRUE	FALSE	1/1/01	2001	Africa	Comoros	COM		T10	FALSE
Africa|DJI|ERR1877649|T6|2000-01-01		Africa|DJI|ERR1877649|T6|2000	ERR1877649	Weill et al. Science 2017	background	FALSE	FALSE	1/1/00	2000	Africa	Djibouti	DJI		T6	TRUE
Africa|DJI|ERR1877938|T6|2000-01-01		Africa|DJI|ERR1877938|T6|2000	ERR1877938	Weill et al. Science 2017	background	FALSE	FALSE	1/1/00	2000	Africa	Djibouti	DJI		T6	TRUE
Africa|MDG|ERR1877939|T10|2000-01-01		Africa|MDG|ERR1877939|T10|2000	ERR1877939	Weill et al. Science 2017	background	TRUE	FALSE	1/1/00	2000	Africa	Madagascar	MDG		T10	TRUE
Africa|MDG|ERR1877940|T10|2001-01-01		Africa|MDG|ERR1877940|T10|2001	ERR1877940	Weill et al. Science 2017	background	TRUE	FALSE	1/1/01	2001	Africa	Madagascar	MDG		T10	TRUE
Africa|BDI|ERR1877941|T10|2001-01-01		Africa|BDI|ERR1877941|T10|2001	ERR1877941	Weill et al. Science 2017	background	TRUE	FALSE	1/1/01	2001	Africa	Burundi	BDI		T10	FALSE
Africa|BDI|ERR1877942|T10|2001-01-01		Africa|BDI|ERR1877942|T10|2001	ERR1877942	Weill et al. Science 2017	background	TRUE	FALSE	1/1/01	2001	Africa	Burundi	BDI		T10	FALSE
Asia|IDN|ERR1877943|UNK|2001-01-01		Asia|IDN|ERR1877943|UNK|2001	ERR1877943	Weill et al. Science 2017	background	FALSE	FALSE	1/1/01	2001	Asia	Indonesia	IDN		UNK	FALSE
Africa|TGO|ERR1877944|T9|2001-01-01		Africa|TGO|ERR1877944|T9|2001	ERR1877944	Weill et al. Science 2017	background	TRUE	FALSE	1/1/01	2001	Africa	Togo	TGO		T9	FALSE
Africa|TCD|ERR1877945|T9|2001-01-01		Africa|TCD|ERR1877945|T9|2001	ERR1877945	Weill et al. Science 2017	background	TRUE	FALSE	1/1/01	2001	Africa	Chad	TCD		T9	FALSE
Africa|TCD|ERR1877946|T9|2001-01-01		Africa|TCD|ERR1877946|T9|2001	ERR1877946	Weill et al. Science 2017	background	TRUE	FALSE	1/1/01	2001	Africa	Chad	TCD		T9	FALSE
Africa|TCD|ERR1877947|T9|2001-01-01		Africa|TCD|ERR1877947|T9|2001	ERR1877947	Weill et al. Science 2017	background	TRUE	FALSE	1/1/01	2001	Africa	Chad	TCD		T9	FALSE
Africa|BFA|ERR1877948|T9|2001-01-01		Africa|BFA|ERR1877948|T9|2001	ERR1877948	Weill et al. Science 2017	background	TRUE	FALSE	1/1/01	2001	Africa	Burkina Faso	BFA		T9	FALSE
Africa|BFA|ERR1877949|T9|2001-01-01		Africa|BFA|ERR1877949|T9|2001	ERR1877949	Weill et al. Science 2017	background	TRUE	FALSE	1/1/01	2001	Africa	Burkina Faso	BFA		T9	FALSE
Africa|CMR|ERR1877950|T9|2001-01-01		Africa|CMR|ERR1877950|T9|2001	ERR1877950	Weill et al. Science 2017	background	TRUE	FALSE	1/1/01	2001	Africa	Cameroon	CMR		T9	FALSE
Africa|COD|ERR1877951|T10|2001-01-01		Africa|COD|ERR1877951|T10|2001	ERR1877951	Weill et al. Science 2017	background	TRUE	FALSE	1/1/01	2001	Africa	Democratic Republic of the Congo	COD		T10	FALSE
Africa|COD|ERR1877952|T10|2001-01-01		Africa|COD|ERR1877952|T10|2001	ERR1877952	Weill et al. Science 2017	background	TRUE	FALSE	1/1/01	2001	Africa	Democratic Republic of the Congo	COD		T10	FALSE
Africa|COM|ERR1877953|T10|2002-01-01		Africa|COM|ERR1877953|T10|2002	ERR1877953	Weill et al. Science 2017	background	TRUE	FALSE	1/1/02	2002	Africa	Comoros	COM		T10	FALSE
Africa|LBR|ERR1877954|T9|2002-01-01		Africa|LBR|ERR1877954|T9|2002	ERR1877954	Weill et al. Science 2017	background	TRUE	FALSE	1/1/02	2002	Africa	Liberia	LBR		T9	FALSE
Africa|COD|ERR1877955|T10|2002-01-01		Africa|COD|ERR1877955|T10|2002	ERR1877955	Weill et al. Science 2017	background	TRUE	FALSE	1/1/02	2002	Africa	Democratic Republic of the Congo	COD		T10	FALSE
Africa|BEN|ERR1877956|T9|2002-01-01		Africa|BEN|ERR1877956|T9|2002	ERR1877956	Weill et al. Science 2017	background	TRUE	FALSE	1/1/02	2002	Africa	Benin	BEN		T9	FALSE
Africa|BEN|ERR1877957|T9|2002-01-01		Africa|BEN|ERR1877957|T9|2002	ERR1877957	Weill et al. Science 2017	background	TRUE	FALSE	1/1/02	2002	Africa	Benin	BEN		T9	FALSE
Africa|LBR|ERR1878088|T9|2002-01-01		Africa|LBR|ERR1878088|T9|2002	ERR1878088	Weill et al. Science 2017	background	TRUE	FALSE	1/1/02	2002	Africa	Liberia	LBR		T9	FALSE
Africa|CIV|ERR1878089|T9|2002-01-01		Africa|CIV|ERR1878089|T9|2002	ERR1878089	Weill et al. Science 2017	background	TRUE	FALSE	1/1/02	2002	Africa	Cote d'Ivoire	CIV		T9	FALSE
Africa|COD|ERR1878090|T10|2003-01-01		Africa|COD|ERR1878090|T10|2003	ERR1878090	Weill et al. Science 2017	background	TRUE	FALSE	1/1/03	2003	Africa	Democratic Republic of the Congo	COD		T10	FALSE
Africa|BEN|ERR1878091|T9|2003-01-01		Africa|BEN|ERR1878091|T9|2003	ERR1878091	Weill et al. Science 2017	background	TRUE	FALSE	1/1/03	2003	Africa	Benin	BEN		T9	FALSE
Africa|BEN|ERR1878092|T9|2003-01-01		Africa|BEN|ERR1878092|T9|2003	ERR1878092	Weill et al. Science 2017	background	TRUE	FALSE	1/1/03	2003	Africa	Benin	BEN		T9	FALSE
Africa|COD|ERR1878093|T10|2003-01-01		Africa|COD|ERR1878093|T10|2003	ERR1878093	Weill et al. Science 2017	background	TRUE	FALSE	1/1/03	2003	Africa	Democratic Republic of the Congo	COD		T10	FALSE
Africa|SOM|ERR1878094|T6|2003-01-01		Africa|SOM|ERR1878094|T6|2003	ERR1878094	Weill et al. Science 2017	background	FALSE	FALSE	1/1/03	2003	Africa	Somalia	SOM		T6	TRUE
Africa|SOM|ERR1878095|T6|2003-01-01		Africa|SOM|ERR1878095|T6|2003	ERR1878095	Weill et al. Science 2017	background	FALSE	FALSE	1/1/03	2003	Africa	Somalia	SOM		T6	TRUE
Asia|IRQ|ERR1878096|UNK|2003-01-01		Asia|IRQ|ERR1878096|UNK|2003	ERR1878096	Weill et al. Science 2017	background	FALSE	FALSE	1/1/03	2003	Asia	Iraq	IRQ		UNK	FALSE
Africa|COD|ERR1878097|T10|2003-01-01		Africa|COD|ERR1878097|T10|2003	ERR1878097	Weill et al. Science 2017	background	TRUE	FALSE	1/1/03	2003	Africa	Democratic Republic of the Congo	COD		T10	FALSE
Africa|LBR|ERR1878098|T9|2003-01-01		Africa|LBR|ERR1878098|T9|2003	ERR1878098	Weill et al. Science 2017	background	TRUE	FALSE	1/1/03	2003	Africa	Liberia	LBR		T9	FALSE
Africa|LBR|ERR1878099|T9|2003-01-01		Africa|LBR|ERR1878099|T9|2003	ERR1878099	Weill et al. Science 2017	background	TRUE	FALSE	1/1/03	2003	Africa	Liberia	LBR		T9	FALSE
Africa|CIV|ERR1878100|T9|2003-01-01		Africa|CIV|ERR1878100|T9|2003	ERR1878100	Weill et al. Science 2017	background	TRUE	FALSE	1/1/03	2003	Africa	Cote d'Ivoire	CIV		T9	FALSE
Africa|COD|ERR1878101|T10|2002-01-01		Africa|COD|ERR1878101|T10|2002	ERR1878101	Weill et al. Science 2017	background	TRUE	FALSE	1/1/02	2002	Africa	Democratic Republic of the Congo	COD		T10	FALSE
Africa|CIV|ERR1878102|T9|2003-01-01		Africa|CIV|ERR1878102|T9|2003	ERR1878102	Weill et al. Science 2017	background	TRUE	FALSE	1/1/03	2003	Africa	Cote d'Ivoire	CIV		T9	FALSE
Africa|COM|ERR1878103|T10|2003-01-01		Africa|COM|ERR1878103|T10|2003	ERR1878103	Weill et al. Science 2017	background	TRUE	FALSE	1/1/03	2003	Africa	Comoros	COM		T10	FALSE
Africa|COM|ERR1878104|T10|2003-01-01		Africa|COM|ERR1878104|T10|2003	ERR1878104	Weill et al. Science 2017	background	TRUE	FALSE	1/1/03	2003	Africa	Comoros	COM		T10	FALSE
Africa|CMR|ERR1878105|T9|2004-01-01		Africa|CMR|ERR1878105|T9|2004	ERR1878105	Weill et al. Science 2017	background	TRUE	FALSE	1/1/04	2004	Africa	Cameroon	CMR		T9	FALSE
Africa|CMR|ERR1878106|T9|2001-01-01		Africa|CMR|ERR1878106|T9|2001	ERR1878106	Weill et al. Science 2017	background	TRUE	FALSE	1/1/01	2001	Africa	Cameroon	CMR		T9	FALSE
Africa|CMR|ERR1878107|T9|2002-01-01		Africa|CMR|ERR1878107|T9|2002	ERR1878107	Weill et al. Science 2017	background	TRUE	FALSE	1/1/02	2002	Africa	Cameroon	CMR		T9	FALSE
Africa|CMR|ERR1878108|T9|2004-01-01		Africa|CMR|ERR1878108|T9|2004	ERR1878108	Weill et al. Science 2017	background	TRUE	FALSE	1/1/04	2004	Africa	Cameroon	CMR		T9	FALSE
Africa|BEN|ERR1878109|T9|2004-01-01		Africa|BEN|ERR1878109|T9|2004	ERR1878109	Weill et al. Science 2017	background	TRUE	FALSE	1/1/04	2004	Africa	Benin	BEN		T9	FALSE
Africa|BEN|ERR1878110|T9|2004-01-01		Africa|BEN|ERR1878110|T9|2004	ERR1878110	Weill et al. Science 2017	background	TRUE	FALSE	1/1/04	2004	Africa	Benin	BEN		T9	FALSE
Africa|SLE|ERR1878111|T9|2004-01-01		Africa|SLE|ERR1878111|T9|2004	ERR1878111	Weill et al. Science 2017	background	TRUE	FALSE	1/1/04	2004	Africa	Sierra Leone	SLE		T9	FALSE
Africa|GIN|ERR1878112|T9|2004-01-01		Africa|GIN|ERR1878112|T9|2004	ERR1878112	Weill et al. Science 2017	background	TRUE	FALSE	1/1/04	2004	Africa	Guinea	GIN		T9	FALSE
Africa|NER|ERR1878113|T9|2004-01-01		Africa|NER|ERR1878113|T9|2004	ERR1878113	Weill et al. Science 2017	background	TRUE	FALSE	1/1/04	2004	Africa	Niger	NER		T9	FALSE
Africa|NER|ERR1878114|T9|2004-01-01		Africa|NER|ERR1878114|T9|2004	ERR1878114	Weill et al. Science 2017	background	TRUE	FALSE	1/1/04	2004	Africa	Niger	NER		T9	FALSE
Africa|SLE|ERR1878115|T9|2004-01-01		Africa|SLE|ERR1878115|T9|2004	ERR1878115	Weill et al. Science 2017	background	TRUE	FALSE	1/1/04	2004	Africa	Sierra Leone	SLE		T9	FALSE
Africa|COD|ERR1878116|T10|2004-01-01		Africa|COD|ERR1878116|T10|2004	ERR1878116	Weill et al. Science 2017	background	TRUE	FALSE	1/1/04	2004	Africa	Democratic Republic of the Congo	COD		T10	FALSE
Africa|SEN|ERR1878117|T9|2004-01-01		Africa|SEN|ERR1878117|T9|2004	ERR1878117	Weill et al. Science 2017	background	TRUE	FALSE	1/1/04	2004	Africa	Senegal	SEN		T9	FALSE
Africa|SEN|ERR1878127|T9|2004-01-01		Africa|SEN|ERR1878127|T9|2004	ERR1878127	Weill et al. Science 2017	background	TRUE	FALSE	1/1/04	2004	Africa	Senegal	SEN		T9	FALSE
Africa|CMR|ERR1878128|T9|2005-01-01		Africa|CMR|ERR1878128|T9|2005	ERR1878128	Weill et al. Science 2017	background	TRUE	FALSE	1/1/05	2005	Africa	Cameroon	CMR		T9	FALSE
Africa|CMR|ERR1878129|T9|2005-01-01		Africa|CMR|ERR1878129|T9|2005	ERR1878129	Weill et al. Science 2017	background	TRUE	FALSE	1/1/05	2005	Africa	Cameroon	CMR		T9	FALSE
Africa|GNQ|ERR1878130|T9|2005-01-01		Africa|GNQ|ERR1878130|T9|2005	ERR1878130	Weill et al. Science 2017	background	TRUE	FALSE	1/1/05	2005	Africa	Equatorial Guinea	GNQ		T9	FALSE
Africa|GNQ|ERR1878131|T9|2005-01-01		Africa|GNQ|ERR1878131|T9|2005	ERR1878131	Weill et al. Science 2017	background	TRUE	FALSE	1/1/05	2005	Africa	Equatorial Guinea	GNQ		T9	FALSE
Africa|COD|ERR1878132|T10|2005-01-01		Africa|COD|ERR1878132|T10|2005	ERR1878132	Weill et al. Science 2017	background	TRUE	FALSE	1/1/05	2005	Africa	Democratic Republic of the Congo	COD		T10	FALSE
Africa|BEN|ERR1878133|T9|2005-01-01		Africa|BEN|ERR1878133|T9|2005	ERR1878133	Weill et al. Science 2017	background	TRUE	FALSE	1/1/05	2005	Africa	Benin	BEN		T9	FALSE
Africa|BEN|ERR1878134|T9|2005-01-01		Africa|BEN|ERR1878134|T9|2005	ERR1878134	Weill et al. Science 2017	background	TRUE	FALSE	1/1/05	2005	Africa	Benin	BEN		T9	FALSE
Asia|PAK|ERR1878135|UNK|2005-01-01		Asia|PAK|ERR1878135|UNK|2005	ERR1878135	Weill et al. Science 2017	background	TRUE	FALSE	1/1/05	2005	Asia	Pakistan	PAK		UNK	FALSE
Africa|COD|ERR1878136|T10|2005-01-01		Africa|COD|ERR1878136|T10|2005	ERR1878136	Weill et al. Science 2017	background	TRUE	FALSE	1/1/05	2005	Africa	Democratic Republic of the Congo	COD		T10	FALSE
Africa|NGA|ERR1878146|T9|2005-01-01		Africa|NGA|ERR1878146|T9|2005	ERR1878146	Weill et al. Science 2017	background	TRUE	FALSE	1/1/05	2005	Africa	Nigeria	NGA		T9	FALSE
Africa|NGA|ERR1878147|T9|2005-01-01		Africa|NGA|ERR1878147|T9|2005	ERR1878147	Weill et al. Science 2017	background	TRUE	FALSE	1/1/05	2005	Africa	Nigeria	NGA		T9	FALSE
Africa|COD|ERR1878148|T10|2006-01-01		Africa|COD|ERR1878148|T10|2006	ERR1878148	Weill et al. Science 2017	background	TRUE	FALSE	1/1/06	2006	Africa	Democratic Republic of the Congo	COD		T10	FALSE
Africa|MLI|ERR1878149|T9|2006-01-01		Africa|MLI|ERR1878149|T9|2006	ERR1878149	Weill et al. Science 2017	background	TRUE	FALSE	1/1/06	2006	Africa	Mali	MLI		T9	FALSE
Africa|MLI|ERR1878150|T9|2005-01-01		Africa|MLI|ERR1878150|T9|2005	ERR1878150	Weill et al. Science 2017	background	TRUE	FALSE	1/1/05	2005	Africa	Mali	MLI		T9	FALSE
Asia|IND|ERR1878151|UNK|2006-01-01		Asia|IND|ERR1878151|UNK|2006	ERR1878151	Weill et al. Science 2017	background	TRUE	FALSE	1/1/06	2006	Asia	India	IND		UNK	FALSE
Africa|CMR|ERR1878152|T9|2006-01-01		Africa|CMR|ERR1878152|T9|2006	ERR1878152	Weill et al. Science 2017	background	TRUE	FALSE	1/1/06	2006	Africa	Cameroon	CMR		T9	FALSE
Africa|KEN|ERR1878153|T10|2006-01-01		Africa|KEN|ERR1878153|T10|2006	ERR1878153	Weill et al. Science 2017	background	TRUE	FALSE	1/1/06	2006	Africa	Kenya	KEN		T10	FALSE
Africa|KEN|ERR1878154|T10|2006-01-01		Africa|KEN|ERR1878154|T10|2006	ERR1878154	Weill et al. Science 2017	background	TRUE	FALSE	1/1/06	2006	Africa	Kenya	KEN		T10	FALSE
Africa|COD|ERR1878155|T10|2006-01-01		Africa|COD|ERR1878155|T10|2006	ERR1878155	Weill et al. Science 2017	background	TRUE	FALSE	1/1/06	2006	Africa	Democratic Republic of the Congo	COD		T10	FALSE
Africa|NER|ERR1878544|T9|2006-01-01		Africa|NER|ERR1878544|T9|2006	ERR1878544	Weill et al. Science 2017	background	TRUE	FALSE	1/1/06	2006	Africa	Niger	NER		T9	FALSE
Africa|NER|ERR1878545|T9|2006-01-01		Africa|NER|ERR1878545|T9|2006	ERR1878545	Weill et al. Science 2017	background	TRUE	FALSE	1/1/06	2006	Africa	Niger	NER		T9	FALSE
Africa|NGA|ERR1878546|T9|2006-01-01		Africa|NGA|ERR1878546|T9|2006	ERR1878546	Weill et al. Science 2017	background	TRUE	FALSE	1/1/06	2006	Africa	Nigeria	NGA		T9	FALSE
Africa|NGA|ERR1878547|T9|2006-01-01		Africa|NGA|ERR1878547|T9|2006	ERR1878547	Weill et al. Science 2017	background	TRUE	FALSE	1/1/06	2006	Africa	Nigeria	NGA		T9	FALSE
Asia|UNK|ERR1878548|UNK|2006-01-01		Asia|UNK|ERR1878548|UNK|2006	ERR1878548	Weill et al. Science 2017	background	FALSE	FALSE	1/1/06	2006	Asia	?	UNK		UNK	FALSE
Africa|COG|ERR1878549|T9|2007-01-01		Africa|COG|ERR1878549|T9|2007	ERR1878549	Weill et al. Science 2017	background	TRUE	FALSE	1/1/07	2007	Africa	Republic of the Congo	COG		T9	FALSE
Africa|COG|ERR1878550|T9|2007-01-01		Africa|COG|ERR1878550|T9|2007	ERR1878550	Weill et al. Science 2017	background	TRUE	FALSE	1/1/07	2007	Africa	Republic of the Congo	COG		T9	FALSE
Africa|DJI|ERR1878551|T10|2007-01-01		Africa|DJI|ERR1878551|T10|2007	ERR1878551	Weill et al. Science 2017	background	TRUE	FALSE	1/1/07	2007	Africa	Djibouti	DJI		T10	FALSE
Africa|COD|ERR1878552|T10|2007-01-01		Africa|COD|ERR1878552|T10|2007	ERR1878552	Weill et al. Science 2017	background	TRUE	FALSE	1/1/07	2007	Africa	Democratic Republic of the Congo	COD		T10	FALSE
Africa|SSD|ERR1878553|T10|2007-01-01		Africa|SSD|ERR1878553|T10|2007	ERR1878553	Weill et al. Science 2017	background	TRUE	FALSE	1/1/07	2007	Africa	South Sudan	SSD		T10	FALSE
Africa|SSD|ERR1878554|T10|2007-01-01		Africa|SSD|ERR1878554|T10|2007	ERR1878554	Weill et al. Science 2017	background	TRUE	FALSE	1/1/07	2007	Africa	South Sudan	SSD		T10	FALSE
Africa|DZA|ERR1878555|T8|1994-01-01		Africa|DZA|ERR1878555|T8|1994	ERR1878555	Weill et al. Science 2017	background	FALSE	FALSE	1/1/94	1994	Africa	Algeria	DZA		T8	FALSE
Africa|MRT|ERR1878556|T9|2005-01-01		Africa|MRT|ERR1878556|T9|2005	ERR1878556	Weill et al. Science 2017	background	TRUE	FALSE	1/1/05	2005	Africa	Mauritania	MRT		T9	FALSE
Africa|MRT|ERR1878557|T9|2006-01-01		Africa|MRT|ERR1878557|T9|2006	ERR1878557	Weill et al. Science 2017	background	TRUE	FALSE	1/1/06	2006	Africa	Mauritania	MRT		T9	FALSE
Africa|MRT|ERR1878558|T9|2006-01-01		Africa|MRT|ERR1878558|T9|2006	ERR1878558	Weill et al. Science 2017	background	TRUE	FALSE	1/1/06	2006	Africa	Mauritania	MRT		T9	FALSE
Africa|MRT|ERR1878559|T9|2005-01-01		Africa|MRT|ERR1878559|T9|2005	ERR1878559	Weill et al. Science 2017	background	TRUE	FALSE	1/1/05	2005	Africa	Mauritania	MRT		T9	FALSE
Africa|DZA|ERR1878560|T8|1994-01-01		Africa|DZA|ERR1878560|T8|1994	ERR1878560	Weill et al. Science 2017	background	FALSE	FALSE	1/1/94	1994	Africa	Algeria	DZA		T8	FALSE
Africa|BEN|ERR1878561|T9|2007-01-01		Africa|BEN|ERR1878561|T9|2007	ERR1878561	Weill et al. Science 2017	background	TRUE	FALSE	1/1/07	2007	Africa	Benin	BEN		T9	FALSE
Africa|BFA|ERR1878562|T9|2005-01-01		Africa|BFA|ERR1878562|T9|2005	ERR1878562	Weill et al. Science 2017	background	TRUE	FALSE	1/1/05	2005	Africa	Burkina Faso	BFA		T9	FALSE
Africa|BFA|ERR1878563|T9|2005-01-01		Africa|BFA|ERR1878563|T9|2005	ERR1878563	Weill et al. Science 2017	background	TRUE	FALSE	1/1/05	2005	Africa	Burkina Faso	BFA		T9	FALSE
Africa|COD|ERR1878564|T10|2007-01-01		Africa|COD|ERR1878564|T10|2007	ERR1878564	Weill et al. Science 2017	background	TRUE	FALSE	1/1/07	2007	Africa	Democratic Republic of the Congo	COD		T10	FALSE
Africa|NER|ERR1878565|T9|2008-01-01		Africa|NER|ERR1878565|T9|2008	ERR1878565	Weill et al. Science 2017	background	TRUE	FALSE	1/1/08	2008	Africa	Niger	NER		T9	FALSE
Africa|NER|ERR1878566|T9|2008-01-01		Africa|NER|ERR1878566|T9|2008	ERR1878566	Weill et al. Science 2017	background	TRUE	FALSE	1/1/08	2008	Africa	Niger	NER		T9	FALSE
Africa|COD|ERR1878567|T10|2008-01-01		Africa|COD|ERR1878567|T10|2008	ERR1878567	Weill et al. Science 2017	background	TRUE	FALSE	1/1/08	2008	Africa	Democratic Republic of the Congo	COD		T10	FALSE
Africa|COD|ERR1878568|T10|2008-01-01		Africa|COD|ERR1878568|T10|2008	ERR1878568	Weill et al. Science 2017	background	TRUE	FALSE	1/1/08	2008	Africa	Democratic Republic of the Congo	COD		T10	FALSE
Africa|SSD|ERR1878569|T10|2008-01-01		Africa|SSD|ERR1878569|T10|2008	ERR1878569	Weill et al. Science 2017	background	TRUE	FALSE	1/1/08	2008	Africa	South Sudan	SSD		T10	FALSE
Asia|IND|ERR1878570|UNK|2008-01-01		Asia|IND|ERR1878570|UNK|2008	ERR1878570	Weill et al. Science 2017	background	TRUE	TRUE	1/1/08	2008	Asia	India	IND		UNK	FALSE
Africa|CIV|ERR1878571|T9|2006-01-01		Africa|CIV|ERR1878571|T9|2006	ERR1878571	Weill et al. Science 2017	background	TRUE	FALSE	1/1/06	2006	Africa	Cote d'Ivoire	CIV		T9	FALSE
Africa|CIV|ERR1878572|T9|2006-01-01		Africa|CIV|ERR1878572|T9|2006	ERR1878572	Weill et al. Science 2017	background	TRUE	FALSE	1/1/06	2006	Africa	Cote d'Ivoire	CIV		T9	FALSE
Africa|CMR|ERR1878573|T9|2008-01-01		Africa|CMR|ERR1878573|T9|2008	ERR1878573	Weill et al. Science 2017	background	TRUE	FALSE	1/1/08	2008	Africa	Cameroon	CMR		T9	FALSE
Africa|CMR|ERR1878574|T9|2008-01-01		Africa|CMR|ERR1878574|T9|2008	ERR1878574	Weill et al. Science 2017	background	TRUE	FALSE	1/1/08	2008	Africa	Cameroon	CMR		T9	FALSE
Asia|PAK|ERR1878575|UNK|2009-01-01		Asia|PAK|ERR1878575|UNK|2009	ERR1878575	Weill et al. Science 2017	background	TRUE	FALSE	1/1/09	2009	Asia	Pakistan	PAK		UNK	FALSE
Asia|PAK|ERR1878576|UNK|2009-01-01		Asia|PAK|ERR1878576|UNK|2009	ERR1878576	Weill et al. Science 2017	background	TRUE	FALSE	1/1/09	2009	Asia	Pakistan	PAK		UNK	FALSE
Asia|PAK|ERR1878577|UNK|2009-01-01		Asia|PAK|ERR1878577|UNK|2009	ERR1878577	Weill et al. Science 2017	background	TRUE	FALSE	1/1/09	2009	Asia	Pakistan	PAK		UNK	FALSE
Africa|NGA|ERR1878578|T12|2009-01-01		Africa|NGA|ERR1878578|T12|2009	ERR1878578	Weill et al. Science 2017	background	TRUE	FALSE	1/1/09	2009	Africa	Nigeria	NGA		T12	FALSE
Africa|NGA|ERR1878579|T12|2009-01-01		Africa|NGA|ERR1878579|T12|2009	ERR1878579	Weill et al. Science 2017	background	TRUE	FALSE	1/1/09	2009	Africa	Nigeria	NGA		T12	FALSE
Africa|CMR|ERR1878580|T12|2009-01-01		Africa|CMR|ERR1878580|T12|2009	ERR1878580	Weill et al. Science 2017	background	TRUE	FALSE	1/1/09	2009	Africa	Cameroon	CMR		T12	FALSE
Africa|ZMB|ERR1878581|T10|2010-01-01		Africa|ZMB|ERR1878581|T10|2010	ERR1878581	Weill et al. Science 2017	background	TRUE	FALSE	1/1/10	2010	Africa	Zambia	ZMB		T10	FALSE
Africa|ZMB|ERR1878582|T10|2010-01-01		Africa|ZMB|ERR1878582|T10|2010	ERR1878582	Weill et al. Science 2017	background	TRUE	FALSE	1/1/10	2010	Africa	Zambia	ZMB		T10	FALSE
Africa|NGA|ERR1878583|T12|2010-01-01		Africa|NGA|ERR1878583|T12|2010	ERR1878583	Weill et al. Science 2017	background	TRUE	FALSE	1/1/10	2010	Africa	Nigeria	NGA		T12	FALSE
Africa|BEN|ERR1878586|T9|2010-01-01		Africa|BEN|ERR1878586|T9|2010	ERR1878586	Weill et al. Science 2017	background	TRUE	FALSE	1/1/10	2010	Africa	Benin	BEN		T9	FALSE
Africa|BEN|ERR1878587|T9|2010-01-01		Africa|BEN|ERR1878587|T9|2010	ERR1878587	Weill et al. Science 2017	background	TRUE	FALSE	1/1/10	2010	Africa	Benin	BEN		T9	FALSE
Africa|CMR|ERR1878588|T12|2010-01-01		Africa|CMR|ERR1878588|T12|2010	ERR1878588	Weill et al. Science 2017	background	TRUE	FALSE	1/1/10	2010	Africa	Cameroon	CMR		T12	FALSE
Africa|NGA|ERR1878589|T12|2010-01-01		Africa|NGA|ERR1878589|T12|2010	ERR1878589	Weill et al. Science 2017	background	TRUE	FALSE	1/1/10	2010	Africa	Nigeria	NGA		T12	FALSE
Africa|TCD|ERR1878590|T12|2010-01-01		Africa|TCD|ERR1878590|T12|2010	ERR1878590	Weill et al. Science 2017	background	TRUE	FALSE	1/1/10	2010	Africa	Chad	TCD		T12	FALSE
Africa|TCD|ERR1878591|T12|2010-01-01		Africa|TCD|ERR1878591|T12|2010	ERR1878591	Weill et al. Science 2017	background	TRUE	FALSE	1/1/10	2010	Africa	Chad	TCD		T12	FALSE
America|HTI|ERR1878592|UNK|2010-01-01		America|HTI|ERR1878592|UNK|2010	ERR1878592	Weill et al. Science 2017	background	TRUE	TRUE	1/1/10	2010	America	Haiti	HTI		UNK	FALSE
Africa|NGA|ERR1878593|T12|2011-01-01		Africa|NGA|ERR1878593|T12|2011	ERR1878593	Weill et al. Science 2017	background	TRUE	FALSE	1/1/11	2011	Africa	Nigeria	NGA		T12	FALSE
Africa|NGA|ERR1878594|T12|2011-01-01		Africa|NGA|ERR1878594|T12|2011	ERR1878594	Weill et al. Science 2017	background	TRUE	FALSE	1/1/11	2011	Africa	Nigeria	NGA		T12	FALSE
Africa|CMR|ERR1878595|T12|2010-01-01		Africa|CMR|ERR1878595|T12|2010	ERR1878595	Weill et al. Science 2017	background	TRUE	FALSE	1/1/10	2010	Africa	Cameroon	CMR		T12	FALSE
Africa|CMR|ERR1878596|T12|2011-01-01		Africa|CMR|ERR1878596|T12|2011	ERR1878596	Weill et al. Science 2017	background	TRUE	FALSE	1/1/11	2011	Africa	Cameroon	CMR		T12	FALSE
Africa|CMR|ERR1878597|T12|2011-01-01		Africa|CMR|ERR1878597|T12|2011	ERR1878597	Weill et al. Science 2017	background	TRUE	FALSE	1/1/11	2011	Africa	Cameroon	CMR		T12	FALSE
Africa|CMR|ERR1878598|T12|2010-01-01		Africa|CMR|ERR1878598|T12|2010	ERR1878598	Weill et al. Science 2017	background	TRUE	FALSE	1/1/10	2010	Africa	Cameroon	CMR		T12	FALSE
Africa|TCD|ERR1878599|T12|2011-01-01		Africa|TCD|ERR1878599|T12|2011	ERR1878599	Weill et al. Science 2017	background	TRUE	FALSE	1/1/11	2011	Africa	Chad	TCD		T12	FALSE
Africa|TCD|ERR1878600|T12|2011-01-01		Africa|TCD|ERR1878600|T12|2011	ERR1878600	Weill et al. Science 2017	background	TRUE	FALSE	1/1/11	2011	Africa	Chad	TCD		T12	FALSE
Africa|NGA|ERR1878601|T12|2011-01-01		Africa|NGA|ERR1878601|T12|2011	ERR1878601	Weill et al. Science 2017	background	TRUE	FALSE	1/1/11	2011	Africa	Nigeria	NGA		T12	FALSE
Africa|CAF|ERR1878602|T10|2011-01-01		Africa|CAF|ERR1878602|T10|2011	ERR1878602	Weill et al. Science 2017	background	TRUE	FALSE	1/1/11	2011	Africa	Central African Republic	CAF		T10	FALSE
Africa|CAF|ERR1878603|T10|2011-01-01		Africa|CAF|ERR1878603|T10|2011	ERR1878603	Weill et al. Science 2017	background	TRUE	FALSE	1/1/11	2011	Africa	Central African Republic	CAF		T10	FALSE
Africa|GNB|ERR1878604|T9|2012-01-01		Africa|GNB|ERR1878604|T9|2012	ERR1878604	Weill et al. Science 2017	background	TRUE	FALSE	1/1/12	2012	Africa	Guinea-Bissau	GNB		T9	FALSE
Africa|GNB|ERR1878605|T9|2012-01-01		Africa|GNB|ERR1878605|T9|2012	ERR1878605	Weill et al. Science 2017	background	TRUE	FALSE	1/1/12	2012	Africa	Guinea-Bissau	GNB		T9	FALSE
Africa|COD|ERR1878607|T10|2014-01-01		Africa|COD|ERR1878607|T10|2014	ERR1878607	Weill et al. Science 2017	background	TRUE	FALSE	1/1/14	2014	Africa	Democratic Republic of the Congo	COD		T10	FALSE
Africa|COD|ERR1878608|T10|2014-01-01		Africa|COD|ERR1878608|T10|2014	ERR1878608	Weill et al. Science 2017	background	TRUE	FALSE	1/1/14	2014	Africa	Democratic Republic of the Congo	COD		T10	TRUE
Africa|NGA|ERR1878609|T12|2014-01-01		Africa|NGA|ERR1878609|T12|2014	ERR1878609	Weill et al. Science 2017	background	TRUE	FALSE	1/1/14	2014	Africa	Nigeria	NGA		T12	FALSE
Africa|NGA|ERR1878610|T12|2014-01-01		Africa|NGA|ERR1878610|T12|2014	ERR1878610	Weill et al. Science 2017	background	TRUE	FALSE	1/1/14	2014	Africa	Nigeria	NGA		T12	FALSE
Africa|NER|ERR1878611|T12|2010-01-01		Africa|NER|ERR1878611|T12|2010	ERR1878611	Weill et al. Science 2017	background	TRUE	FALSE	1/1/10	2010	Africa	Niger	NER		T12	FALSE
Africa|NER|ERR1878612|T12|2010-01-01		Africa|NER|ERR1878612|T12|2010	ERR1878612	Weill et al. Science 2017	background	TRUE	FALSE	1/1/10	2010	Africa	Niger	NER		T12	FALSE
Africa|CIV|ERR1879384|T1|1988-01-01		Africa|CIV|ERR1879384|T1|1988	ERR1879384	Weill et al. Science 2017	background	FALSE	FALSE	1/1/88	1988	Africa	Cote d'Ivoire	CIV		T1	FALSE
Africa|KEN|ERR1879385|T6|1998-01-01		Africa|KEN|ERR1879385|T6|1998	ERR1879385	Weill et al. Science 2017	background	FALSE	FALSE	1/1/98	1998	Africa	Kenya	KEN		T6	FALSE
Africa|TZA|ERR1879386|T10|1998-01-01		Africa|TZA|ERR1879386|T10|1998	ERR1879386	Weill et al. Science 2017	background	TRUE	FALSE	1/1/98	1998	Africa	Tanzania	TZA		T10	FALSE
Africa|ETH|ERR1879387|T6|1998-01-01		Africa|ETH|ERR1879387|T6|1998	ERR1879387	Weill et al. Science 2017	background	FALSE	FALSE	1/1/98	1998	Africa	Ethiopia	ETH		T6	TRUE
Europe|ROU|ERR1879388|UNK|1981-01-01		Europe|ROU|ERR1879388|UNK|1981	ERR1879388	Weill et al. Science 2017	background	FALSE	FALSE	1/1/81	1981	Europe	Romania	ROU		UNK	FALSE
Asia|LBN|ERR1879389|UNK|1993-01-01		Asia|LBN|ERR1879389|UNK|1993	ERR1879389	Weill et al. Science 2017	background	FALSE	FALSE	1/1/93	1993	Asia	Lebanon	LBN		UNK	FALSE
Asia|TUR|ERR1879390|UNK|1976-01-01		Asia|TUR|ERR1879390|UNK|1976	ERR1879390	Weill et al. Science 2017	background	FALSE	FALSE	1/1/76	1976	Asia	Turkey	TUR		UNK	FALSE
Africa|UNK|ERR1879391|T1|1982-01-01		Africa|UNK|ERR1879391|T1|1982	ERR1879391	Weill et al. Science 2017	background	FALSE	FALSE	1/1/82	1982	Africa	?	UNK		T1	FALSE
Africa|ETH|ERR1879392|T4|1985-01-01		Africa|ETH|ERR1879392|T4|1985	ERR1879392	Weill et al. Science 2017	background	FALSE	FALSE	1/1/85	1985	Africa	Ethiopia	ETH		T4	FALSE
Europe|ROU|ERR1879393|UNK|1994-01-01		Europe|ROU|ERR1879393|UNK|1994	ERR1879393	Weill et al. Science 2017	background	FALSE	FALSE	1/1/94	1994	Europe	Romania	ROU		UNK	FALSE
Asia|PAK|ERR1879429|UNK|1992-01-01		Asia|PAK|ERR1879429|UNK|1992	ERR1879429	Weill et al. Science 2017	background	FALSE	FALSE	1/1/92	1992	Asia	Pakistan	PAK		UNK	FALSE
Europe|ROU|ERR1879430|UNK|1991-01-01		Europe|ROU|ERR1879430|UNK|1991	ERR1879430	Weill et al. Science 2017	background	FALSE	FALSE	1/1/91	1991	Europe	Romania	ROU		UNK	FALSE
Europe|ROU|ERR1879431|UNK|1987-01-01		Europe|ROU|ERR1879431|UNK|1987	ERR1879431	Weill et al. Science 2017	background	FALSE	FALSE	1/1/87	1987	Europe	Romania	ROU		UNK	FALSE
Asia|LBN|ERR1879432|UNK|1993-01-01		Asia|LBN|ERR1879432|UNK|1993	ERR1879432	Weill et al. Science 2017	background	FALSE	FALSE	1/1/93	1993	Asia	Lebanon	LBN		UNK	FALSE
Europe|ROU|ERR1879433|UNK|1990-01-01		Europe|ROU|ERR1879433|UNK|1990	ERR1879433	Weill et al. Science 2017	background	FALSE	FALSE	1/1/90	1990	Europe	Romania	ROU		UNK	FALSE
Africa|SEN|ERR1879434|T9|1994-01-01		Africa|SEN|ERR1879434|T9|1994	ERR1879434	Weill et al. Science 2017	background	TRUE	FALSE	1/1/94	1994	Africa	Senegal	SEN		T9	FALSE
Africa|CIV|ERR1879435|T1|1988-01-01		Africa|CIV|ERR1879435|T1|1988	ERR1879435	Weill et al. Science 2017	background	FALSE	FALSE	1/1/88	1988	Africa	Cote d'Ivoire	CIV		T1	FALSE
Africa|TUN|ERR1879436|T1|1973-01-01		Africa|TUN|ERR1879436|T1|1973	ERR1879436	Weill et al. Science 2017	background	FALSE	FALSE	1/1/73	1973	Africa	Tunisia	TUN		T1	FALSE
Africa|TUN|ERR1879437|T1|1981-01-01		Africa|TUN|ERR1879437|T1|1981	ERR1879437	Weill et al. Science 2017	background	FALSE	FALSE	1/1/81	1981	Africa	Tunisia	TUN		T1	FALSE
Europe|ITA|ERR1879438|UNK|1994-01-01		Europe|ITA|ERR1879438|UNK|1994	ERR1879438	Weill et al. Science 2017	background	FALSE	FALSE	1/1/94	1994	Europe	Italy	ITA		UNK	FALSE
Africa|CIV|ERR1879535|T1|1988-01-01		Africa|CIV|ERR1879535|T1|1988	ERR1879535	Weill et al. Science 2017	background	FALSE	FALSE	1/1/88	1988	Africa	Cote d'Ivoire	CIV		T1	FALSE
Africa|SOM|ERR1879536|T4|1985-01-01		Africa|SOM|ERR1879536|T4|1985	ERR1879536	Weill et al. Science 2017	background	FALSE	FALSE	1/1/85	1985	Africa	Somalia	SOM		T4	FALSE
Africa|SOM|ERR1879537|T5|1985-01-01		Africa|SOM|ERR1879537|T5|1985	ERR1879537	Weill et al. Science 2017	background	FALSE	FALSE	1/1/85	1985	Africa	Somalia	SOM		T5	TRUE
Asia|KHM|ERR1879538|UNK|1993-01-01		Asia|KHM|ERR1879538|UNK|1993	ERR1879538	Weill et al. Science 2017	background	FALSE	FALSE	1/1/93	1993	Asia	Cambodia	KHM		UNK	FALSE
Africa|KEN|ERR1879539|T10|1998-01-01		Africa|KEN|ERR1879539|T10|1998	ERR1879539	Weill et al. Science 2017	background	TRUE	FALSE	1/1/98	1998	Africa	Kenya	KEN		T10	FALSE
Africa|KEN|ERR1879540|T10|1998-01-01		Africa|KEN|ERR1879540|T10|1998	ERR1879540	Weill et al. Science 2017	background	TRUE	FALSE	1/1/98	1998	Africa	Kenya	KEN		T10	FALSE
Europe|ITA|ERR1879541|sporadic|1973-01-01		Europe|ITA|ERR1879541|sporadic|1973	ERR1879541	Weill et al. Science 2017	background	FALSE	FALSE	1/1/73	1973	Europe	Italy	ITA		sporadic	FALSE
Africa|CIV|ERR1879542|T1|1988-01-01		Africa|CIV|ERR1879542|T1|1988	ERR1879542	Weill et al. Science 2017	background	FALSE	FALSE	1/1/88	1988	Africa	Cote d'Ivoire	CIV		T1	FALSE
Africa|KEN|ERR1879543|T6|1998-01-01		Africa|KEN|ERR1879543|T6|1998	ERR1879543	Weill et al. Science 2017	background	FALSE	FALSE	1/1/98	1998	Africa	Kenya	KEN		T6	FALSE
Africa|KEN|ERR1879544|T6|1998-01-01		Africa|KEN|ERR1879544|T6|1998	ERR1879544	Weill et al. Science 2017	background	FALSE	FALSE	1/1/98	1998	Africa	Kenya	KEN		T6	FALSE
Africa|ETH|ERR1879545|T6|1998-01-01		Africa|ETH|ERR1879545|T6|1998	ERR1879545	Weill et al. Science 2017	background	FALSE	FALSE	1/1/98	1998	Africa	Ethiopia	ETH		T6	TRUE
Africa|GIN|ERR1879546|T7|1990-01-01		Africa|GIN|ERR1879546|T7|1990	ERR1879546	Weill et al. Science 2017	background	FALSE	FALSE	1/1/90	1990	Africa	Guinea	GIN		T7	FALSE
Africa|MOZ|ERR1879547|T1|1990-01-01		Africa|MOZ|ERR1879547|T1|1990	ERR1879547	Weill et al. Science 2017	background	FALSE	FALSE	1/1/90	1990	Africa	Mozambique	MOZ		T1	TRUE
Asia|KHM|ERR1879548|UNK|1991-01-01		Asia|KHM|ERR1879548|UNK|1991	ERR1879548	Weill et al. Science 2017	background	FALSE	FALSE	1/1/91	1991	Asia	Cambodia	KHM		UNK	FALSE
Asia|TUR|ERR1879549|UNK|1991-01-01		Asia|TUR|ERR1879549|UNK|1991	ERR1879549	Weill et al. Science 2017	background	FALSE	FALSE	1/1/91	1991	Asia	Turkey	TUR		UNK	FALSE
Asia|IRQ|ERR1879550|UNK|1991-01-01		Asia|UNK|ERR1879550|UNK|1991	ERR1879550	Weill et al. Science 2017	background	FALSE	FALSE	1/1/91	1991	Asia	Kurdistan	IRQ		UNK	FALSE
Asia|VNM|ERR1879551|UNK|1983-01-01		Asia|VNM|ERR1879551|UNK|1983	ERR1879551	Weill et al. Science 2017	background	FALSE	FALSE	1/1/83	1983	Asia	Viet Nam	VNM		UNK	FALSE
Africa|STP|ERR1879552|T1|1989-01-01		Africa|STP|ERR1879552|T1|1989	ERR1879552	Weill et al. Science 2017	background	FALSE	FALSE	1/1/89	1989	Africa	Sao Tome	STP		T1	FALSE
Asia|IND|ERR1879553|UNK|1992-01-01		Asia|IND|ERR1879553|UNK|1992	ERR1879553	Weill et al. Science 2017	background	FALSE	FALSE	1/1/92	1992	Asia	India	IND		UNK	FALSE
Asia|MMR|ERR1879559|UNK|1971-01-01		Asia|MMR|ERR1879559|UNK|1971	ERR1879559	Weill et al. Science 2017	background	FALSE	FALSE	1/1/71	1971	Asia	Myanmar	MMR		UNK	FALSE
Asia|IND|ERR1879562|UNK|1962-01-01		Asia|IND|ERR1879562|UNK|1962	ERR1879562	Weill et al. Science 2017	background	FALSE	FALSE	1/1/62	1962	Asia	India	IND		UNK	FALSE
Asia|PHL|ERR1879564|UNK|1961-01-01		Asia|PHL|ERR1879564|UNK|1961	ERR1879564	Weill et al. Science 2017	background	FALSE	FALSE	1/1/61	1961	Asia	Philippines	PHL		UNK	FALSE
Asia|CHN|ERR1879565|UNK|1961-01-01		Asia|CHN|ERR1879565|UNK|1961	ERR1879565	Weill et al. Science 2017	background	FALSE	FALSE	1/1/61	1961	Asia	China	CHN		UNK	FALSE
Asia|IND|ERR1879566|UNK|1964-01-01		Asia|IND|ERR1879566|UNK|1964	ERR1879566	Weill et al. Science 2017	background	FALSE	FALSE	1/1/64	1964	Asia	India	IND		UNK	FALSE
Asia|KHM|ERR1879567|UNK|1963-01-01		Asia|KHM|ERR1879567|UNK|1963	ERR1879567	Weill et al. Science 2017	background	FALSE	FALSE	1/1/63	1963	Asia	Cambodia	KHM		UNK	FALSE
Asia|IRN|ERR1879568|UNK|1965-01-01		Asia|IRN|ERR1879568|UNK|1965	ERR1879568	Weill et al. Science 2017	background	FALSE	FALSE	1/1/65	1965	Asia	Iran	IRN		UNK	FALSE
Europe|FRA|ERR1879569|sporadic|1970-01-01		Europe|FRA|ERR1879569|sporadic|1970	ERR1879569	Weill et al. Science 2017	background	FALSE	FALSE	1/1/70	1970	Europe	France	FRA		sporadic	FALSE
Asia|THA|ERR1879570|UNK|1993-01-01		Asia|THA|ERR1879570|UNK|1993	ERR1879570	Weill et al. Science 2017	background	FALSE	FALSE	1/1/93	1993	Asia	Thailand	THA		UNK	FALSE
Asia|LKA|ERR1879571|UNK|1981-01-01		Asia|LKA|ERR1879571|UNK|1981	ERR1879571	Weill et al. Science 2017	background	FALSE	FALSE	1/1/81	1981	Asia	Sri Lanka	LKA		UNK	FALSE
Africa|DJI|ERR1879572|T6|1993-01-01		Africa|DJI|ERR1879572|T6|1993	ERR1879572	Weill et al. Science 2017	background	FALSE	FALSE	1/1/93	1993	Africa	Djibouti	DJI		T6	FALSE
Asia|PHL|ERR1879573|UNK|1963-01-01		Asia|PHL|ERR1879573|UNK|1963	ERR1879573	Weill et al. Science 2017	background	FALSE	FALSE	1/1/63	1963	Asia	Philippines	PHL		UNK	FALSE
Europe|ROU|ERR1879574|UNK|1991-01-01		Europe|ROU|ERR1879574|UNK|1991	ERR1879574	Weill et al. Science 2017	background	FALSE	FALSE	1/1/91	1991	Europe	Romania	ROU		UNK	FALSE
Africa|SOM|ERR1879575|T6|1994-01-01		Africa|SOM|ERR1879575|T6|1994	ERR1879575	Weill et al. Science 2017	background	FALSE	FALSE	1/1/94	1994	Africa	Somalia	SOM		T6	FALSE
Asia|NPL|ERR1879576|UNK|1994-01-01		Asia|NPL|ERR1879576|UNK|1994	ERR1879576	Weill et al. Science 2017	background	TRUE	FALSE	1/1/94	1994	Asia	Nepal	NPL		UNK	FALSE
Europe|ALB|ERR1879577|UNK|1994-01-01		Europe|ALB|ERR1879577|UNK|1994	ERR1879577	Weill et al. Science 2017	background	FALSE	FALSE	1/1/94	1994	Europe	Albania	ALB		UNK	FALSE
Asia|MYS|ERR1879580|UNK|1973-01-01		Asia|MYS|ERR1879580|UNK|1973	ERR1879580	Weill et al. Science 2017	background	FALSE	FALSE	1/1/73	1973	Asia	Malaysia	MYS		UNK	FALSE
Asia|VNM|ERR1879581|UNK|1966-01-01		Asia|VNM|ERR1879581|UNK|1966	ERR1879581	Weill et al. Science 2017	background	FALSE	FALSE	1/1/66	1966	Asia	Viet Nam	VNM		UNK	FALSE
Asia|VNM|ERR1879582|UNK|1968-01-01		Asia|VNM|ERR1879582|UNK|1968	ERR1879582	Weill et al. Science 2017	background	FALSE	FALSE	1/1/68	1968	Asia	Viet Nam	VNM		UNK	FALSE
Asia|VNM|ERR1879583|UNK|1969-01-01		Asia|VNM|ERR1879583|UNK|1969	ERR1879583	Weill et al. Science 2017	background	FALSE	FALSE	1/1/69	1969	Asia	Viet Nam	VNM		UNK	FALSE
Asia|PHL|ERR1879584|UNK|1973-01-01		Asia|PHL|ERR1879584|UNK|1973	ERR1879584	Weill et al. Science 2017	background	FALSE	FALSE	1/1/73	1973	Asia	Philippines	PHL		UNK	FALSE
Europe|ITA|ERR1879585|sporadic|1974-01-01		Europe|ITA|ERR1879585|sporadic|1974	ERR1879585	Weill et al. Science 2017	background	FALSE	FALSE	1/1/74	1974	Europe	Italy	ITA		sporadic	FALSE
Africa|SEN|ERR1879586|T1|1974-01-01		Africa|SEN|ERR1879586|T1|1974	ERR1879586	Weill et al. Science 2017	background	FALSE	FALSE	1/1/74	1974	Africa	Senegal	SEN		T1	FALSE
Asia|MMR|ERR1879587|UNK|1972-01-01		Asia|MMR|ERR1879587|UNK|1972	ERR1879587	Weill et al. Science 2017	background	FALSE	FALSE	1/1/72	1972	Asia	Myanmar	MMR		UNK	FALSE
Asia|IRQ|ERR1879588|UNK|1995-01-01		Asia|IRQ|ERR1879588|UNK|1995	ERR1879588	Weill et al. Science 2017	background	FALSE	FALSE	1/1/95	1995	Asia	Iraq	IRQ		UNK	FALSE
Asia|IRQ|ERR1879593|UNK|1995-01-01		Asia|IRQ|ERR1879593|UNK|1995	ERR1879593	Weill et al. Science 2017	background	FALSE	FALSE	1/1/95	1995	Asia	Iraq	IRQ		UNK	FALSE
Asia|IRQ|ERR1879594|UNK|1995-01-01		Asia|IRQ|ERR1879594|UNK|1995	ERR1879594	Weill et al. Science 2017	background	FALSE	FALSE	1/1/95	1995	Asia	Iraq	IRQ		UNK	FALSE
Africa|SDN|ERR1879595|T6|1996-01-01		Africa|SDN|ERR1879595|T6|1996	ERR1879595	Weill et al. Science 2017	background	FALSE	FALSE	1/1/96	1996	Africa	Sudan	SDN		T6	FALSE
Asia|IND|ERR1879597|UNK|1996-01-01		Asia|IND|ERR1879597|UNK|1996	ERR1879597	Weill et al. Science 2017	background	TRUE	FALSE	1/1/96	1996	Asia	India	IND		UNK	FALSE
Africa|SDN|ERR1879600|T6|1996-01-01		Africa|SDN|ERR1879600|T6|1996	ERR1879600	Weill et al. Science 2017	background	FALSE	FALSE	1/1/96	1996	Africa	Sudan	SDN		T6	FALSE
Asia|IRQ|ERR1879601|UNK|1966-01-01		Asia|IRQ|ERR1879601|UNK|1966	ERR1879601	Weill et al. Science 2017	background	FALSE	FALSE	1/1/66	1966	Asia	Iraq	IRQ		UNK	FALSE
Asia|IRN|ERR1879603|UNK|1965-01-01		Asia|IRN|ERR1879603|UNK|1965	ERR1879603	Weill et al. Science 2017	background	FALSE	FALSE	1/1/65	1965	Asia	Iran	IRN		UNK	FALSE
Asia|IRN|ERR1879604|UNK|1965-01-01		Asia|IRN|ERR1879604|UNK|1965	ERR1879604	Weill et al. Science 2017	background	FALSE	FALSE	1/1/65	1965	Asia	Iran	IRN		UNK	FALSE
Asia|IRN|ERR1879605|UNK|1965-01-01		Asia|IRN|ERR1879605|UNK|1965	ERR1879605	Weill et al. Science 2017	background	FALSE	FALSE	1/1/65	1965	Asia	Iran	IRN		UNK	FALSE
Asia|ISR|ERR1879625|UNK|1970-01-01		Asia|ISR|ERR1879625|UNK|1970	ERR1879625	Weill et al. Science 2017	background	FALSE	FALSE	1/1/70	1970	Asia	Israel	ISR		UNK	FALSE
Asia|ISR|ERR1879626|UNK|1970-01-01		Asia|ISR|ERR1879626|UNK|1970	ERR1879626	Weill et al. Science 2017	background	FALSE	FALSE	1/1/70	1970	Asia	Israel	ISR		UNK	FALSE
Asia|LBN|ERR1879628|UNK|1970-01-01		Asia|LBN|ERR1879628|UNK|1970	ERR1879628	Weill et al. Science 2017	background	FALSE	FALSE	1/1/70	1970	Asia	Lebanon	LBN		UNK	FALSE
Oceania|PNG|ERR1879629|UNK|1962-01-01		Oceania|PNG|ERR1879629|UNK|1962	ERR1879629	Weill et al. Science 2017	background	FALSE	FALSE	1/1/62	1962	Oceania	Papua New Guinea	PNG		UNK	FALSE
Asia|PAK|ERR1879630|UNK|1964-01-01		Asia|PAK|ERR1879630|UNK|1964	ERR1879630	Weill et al. Science 2017	background	FALSE	FALSE	1/1/64	1964	Asia	Pakistan	PAK		UNK	FALSE
Asia|THA|ERR1879633|UNK|1963-01-01		Asia|THA|ERR1879633|UNK|1963	ERR1879633	Weill et al. Science 2017	background	FALSE	FALSE	1/1/63	1963	Asia	Thailand	THA		UNK	FALSE
Asia|VNM|ERR1879634|UNK|1964-01-01		Asia|VNM|ERR1879634|UNK|1964	ERR1879634	Weill et al. Science 2017	background	FALSE	FALSE	1/1/64	1964	Asia	Viet Nam	VNM		UNK	FALSE
Africa|BDI|ERR1879636|T5|1997-01-01		Africa|BDI|ERR1879636|T5|1997	ERR1879636	Weill et al. Science 2017	background	FALSE	FALSE	1/1/97	1997	Africa	Burundi	BDI		T5	FALSE
Asia|IND|ERR1879637|UNK|1997-01-01		Asia|IND|ERR1879637|UNK|1997	ERR1879637	Weill et al. Science 2017	background	TRUE	TRUE	1/1/97	1997	Asia	India	IND		UNK	FALSE
Africa|TCD|ERR1879638|T9|1998-01-01		Africa|TCD|ERR1879638|T9|1998	ERR1879638	Weill et al. Science 2017	background	TRUE	FALSE	1/1/98	1998	Africa	Chad	TCD		T9	FALSE
Asia|KHM|ERR1879644|UNK|1999-01-01		Asia|KHM|ERR1879644|UNK|1999	ERR1879644	Weill et al. Science 2017	background	FALSE	FALSE	1/1/99	1999	Asia	Cambodia	KHM		UNK	FALSE
Asia|LAO|ERR1879645|UNK|1999-01-01		Asia|LAO|ERR1879645|UNK|1999	ERR1879645	Weill et al. Science 2017	background	FALSE	FALSE	1/1/99	1999	Asia	Laos	LAO		UNK	FALSE
Africa|BFA|ERR1879646|T9|1999-01-01		Africa|BFA|ERR1879646|T9|1999	ERR1879646	Weill et al. Science 2017	background	TRUE	FALSE	1/1/99	1999	Africa	Burkina Faso	BFA		T9	FALSE
Africa|COG|ERR1879647|T7|1999-01-01		Africa|COG|ERR1879647|T7|1999	ERR1879647	Weill et al. Science 2017	background	FALSE	FALSE	1/1/99	1999	Africa	Republic of the Congo	COG		T7	FALSE
Asia|AFG|ERR1879648|UNK|1999-01-01		Asia|AFG|ERR1879648|UNK|1999	ERR1879648	Weill et al. Science 2017	background	TRUE	FALSE	1/1/99	1999	Asia	Afghanistan	AFG		UNK	FALSE
Asia|AFG|ERR1879649|UNK|1999-01-01		Asia|AFG|ERR1879649|UNK|1999	ERR1879649	Weill et al. Science 2017	background	TRUE	FALSE	1/1/99	1999	Asia	Afghanistan	AFG		UNK	TRUE
Africa|CMR|ERR1879650|T7|1999-01-01		Africa|CMR|ERR1879650|T7|1999	ERR1879650	Weill et al. Science 2017	background	FALSE	FALSE	1/1/99	1999	Africa	Cameroon	CMR		T7	FALSE
Africa|ZAF|ERR1880774|T8|2001-01-01		Africa|ZAF|ERR1880774|T8|2001	ERR1880774	Weill et al. Science 2017	background	FALSE	FALSE	1/1/01	2001	Africa	South Africa	ZAF		T8	FALSE
Africa|ZAF|ERR1880775|T8|2001-01-01		Africa|ZAF|ERR1880775|T8|2001	ERR1880775	Weill et al. Science 2017	background	FALSE	FALSE	1/1/01	2001	Africa	South Africa	ZAF		T8	FALSE
Africa|ZAF|ERR1880776|T8|2001-01-01		Africa|ZAF|ERR1880776|T8|2001	ERR1880776	Weill et al. Science 2017	background	FALSE	FALSE	1/1/01	2001	Africa	South Africa	ZAF		T8	FALSE
Africa|ZAF|ERR1880777|T8|2001-01-01		Africa|ZAF|ERR1880777|T8|2001	ERR1880777	Weill et al. Science 2017	background	FALSE	FALSE	1/1/01	2001	Africa	South Africa	ZAF		T8	FALSE
Africa|ZAF|ERR1880778|T8|2001-01-01		Africa|ZAF|ERR1880778|T8|2001	ERR1880778	Weill et al. Science 2017	background	FALSE	FALSE	1/1/01	2001	Africa	South Africa	ZAF		T8	FALSE
Africa|ZAF|ERR1880779|T8|2001-01-01		Africa|ZAF|ERR1880779|T8|2001	ERR1880779	Weill et al. Science 2017	background	FALSE	FALSE	1/1/01	2001	Africa	South Africa	ZAF		T8	FALSE
Africa|ZAF|ERR1880780|T8|2001-01-01		Africa|ZAF|ERR1880780|T8|2001	ERR1880780	Weill et al. Science 2017	background	FALSE	FALSE	1/1/01	2001	Africa	South Africa	ZAF		T8	FALSE
Africa|ZAF|ERR1880781|T8|2001-01-01		Africa|ZAF|ERR1880781|T8|2001	ERR1880781	Weill et al. Science 2017	background	FALSE	FALSE	1/1/01	2001	Africa	South Africa	ZAF		T8	FALSE
Africa|ZAF|ERR1880782|T8|2001-01-01		Africa|ZAF|ERR1880782|T8|2001	ERR1880782	Weill et al. Science 2017	background	FALSE	FALSE	1/1/01	2001	Africa	South Africa	ZAF		T8	FALSE
Africa|ZAF|ERR1880783|T8|2001-01-01		Africa|ZAF|ERR1880783|T8|2001	ERR1880783	Weill et al. Science 2017	background	FALSE	FALSE	1/1/01	2001	Africa	South Africa	ZAF		T8	FALSE
Africa|ZAF|ERR1880784|T8|2001-01-01		Africa|ZAF|ERR1880784|T8|2001	ERR1880784	Weill et al. Science 2017	background	FALSE	FALSE	1/1/01	2001	Africa	South Africa	ZAF		T8	FALSE
Africa|ZAF|ERR1880785|T8|2001-01-01		Africa|ZAF|ERR1880785|T8|2001	ERR1880785	Weill et al. Science 2017	background	FALSE	FALSE	1/1/01	2001	Africa	South Africa	ZAF		T8	FALSE
Africa|ZAF|ERR1877613|T8|2001-01-01		Africa|ZAF|ERR1877613|T8|2001	ERR1877613	Weill et al. Science 2017	background	FALSE	FALSE	1/1/01	2001	Africa	South Africa	ZAF		T8	FALSE
Africa|ZAF|ERR1880787|T8|2001-01-01		Africa|ZAF|ERR1880787|T8|2001	ERR1880787	Weill et al. Science 2017	background	FALSE	FALSE	1/1/01	2001	Africa	South Africa	ZAF		T8	FALSE
Africa|ZAF|ERR1880788|T8|2001-01-01		Africa|ZAF|ERR1880788|T8|2001	ERR1880788	Weill et al. Science 2017	background	FALSE	FALSE	1/1/01	2001	Africa	South Africa	ZAF		T8	FALSE
Africa|ZAF|ERR1880789|T8|1998-01-01		Africa|ZAF|ERR1880789|T8|1998	ERR1880789	Weill et al. Science 2017	background	FALSE	FALSE	1/1/98	1998	Africa	South Africa	ZAF		T8	FALSE
Africa|ZAF|ERR1880790|T8|2001-01-01		Africa|ZAF|ERR1880790|T8|2001	ERR1880790	Weill et al. Science 2017	background	FALSE	FALSE	1/1/01	2001	Africa	South Africa	ZAF		T8	FALSE
Africa|ZAF|ERR1880786|T1|1980-01-01		Africa|ZAF|ERR1880786|T1|1980	ERR1880786	Weill et al. Science 2017	background	FALSE	FALSE	1/1/80	1980	Africa	South Africa	ZAF		T1	FALSE
Africa|ZAF|ERR1880791|T1|1980-01-01		Africa|ZAF|ERR1880791|T1|1980	ERR1880791	Weill et al. Science 2017	background	FALSE	FALSE	1/1/80	1980	Africa	South Africa	ZAF		T1	FALSE
Africa|ZAF|ERR1880792|T1|1980-01-01		Africa|ZAF|ERR1880792|T1|1980	ERR1880792	Weill et al. Science 2017	background	FALSE	FALSE	1/1/80	1980	Africa	South Africa	ZAF		T1	FALSE
Africa|AGO|ERR1880793|T1|1972-01-01		Africa|AGO|ERR1880793|T1|1972	ERR1880793	Weill et al. Science 2017	background	FALSE	FALSE	1/1/72	1972	Africa	Angola	AGO		T1	FALSE
Asia|TUR|ERR1880794|UNK|1994-01-01		Asia|TUR|ERR1880794|UNK|1994	ERR1880794	Weill et al. Science 2017	background	FALSE	FALSE	1/1/94	1994	Asia	Turkey	TUR		UNK	FALSE
Asia|TUR|ERR1880795|UNK|1994-01-01		Asia|TUR|ERR1880795|UNK|1994	ERR1880795	Weill et al. Science 2017	background	TRUE	FALSE	1/1/94	1994	Asia	Turkey	TUR		UNK	FALSE
Europe|ESP|ERR1880796|sporadic|1971-01-01		Europe|ESP|ERR1880796|sporadic|1971	ERR1880796	Weill et al. Science 2017	background	FALSE	FALSE	1/1/71	1971	Europe	Spain	ESP		sporadic	FALSE
Asia|TUR|ERR1880797|UNK|1980-01-01		Asia|TUR|ERR1880797|UNK|1980	ERR1880797	Weill et al. Science 2017	background	FALSE	FALSE	1/1/80	1980	Asia	Turkey	TUR		UNK	FALSE
Africa|STP|ERR1880798|T1|1989-01-01		Africa|STP|ERR1880798|T1|1989	ERR1880798	Weill et al. Science 2017	background	FALSE	FALSE	1/1/89	1989	Africa	Sao Tome	STP		T1	FALSE
Asia|IND|ERR1880799|UNK|1996-01-01		Asia|IND|ERR1880799|UNK|1996	ERR1880799	Weill et al. Science 2017	background	TRUE	FALSE	1/1/96	1996	Asia	India	IND		UNK	FALSE
Asia|IND|ERR1880800|UNK|1996-01-01		Asia|IND|ERR1880800|UNK|1996	ERR1880800	Weill et al. Science 2017	background	TRUE	FALSE	1/1/96	1996	Asia	India	IND		UNK	FALSE
Asia|IND|ERR1880801|UNK|1997-01-01		Asia|IND|ERR1880801|UNK|1997	ERR1880801	Weill et al. Science 2017	background	TRUE	FALSE	1/1/97	1997	Asia	India	IND		UNK	FALSE
Asia|IND|ERR1880802|UNK|1997-01-01		Asia|IND|ERR1880802|UNK|1997	ERR1880802	Weill et al. Science 2017	background	TRUE	TRUE	1/1/97	1997	Asia	India	IND		UNK	FALSE
Asia|IND|ERR1880803|UNK|1995-01-01		Asia|IND|ERR1880803|UNK|1995	ERR1880803	Weill et al. Science 2017	background	TRUE	FALSE	1/1/95	1995	Asia	India	IND		UNK	FALSE
Asia|IND|ERR1880804|UNK|1993-01-01		Asia|IND|ERR1880804|UNK|1993	ERR1880804	Weill et al. Science 2017	background	TRUE	FALSE	1/1/93	1993	Asia	India	IND		UNK	FALSE
Asia|IND|ERR1880805|UNK|1993-01-01		Asia|IND|ERR1880805|UNK|1993	ERR1880805	Weill et al. Science 2017	background	TRUE	FALSE	1/1/93	1993	Asia	India	IND		UNK	FALSE
Asia|IND|ERR1880806|UNK|1994-01-01		Asia|IND|ERR1880806|UNK|1994	ERR1880806	Weill et al. Science 2017	background	TRUE	FALSE	1/1/94	1994	Asia	India	IND		UNK	FALSE
Asia|IND|ERR1880807|UNK|1994-01-01		Asia|IND|ERR1880807|UNK|1994	ERR1880807	Weill et al. Science 2017	background	TRUE	FALSE	1/1/94	1994	Asia	India	IND		UNK	FALSE
Asia|IND|ERR1880808|UNK|1995-01-01		Asia|IND|ERR1880808|UNK|1995	ERR1880808	Weill et al. Science 2017	background	TRUE	FALSE	1/1/95	1995	Asia	India	IND		UNK	FALSE
Asia|IND|ERR1880809|UNK|2000-01-01		Asia|IND|ERR1880809|UNK|2000	ERR1880809	Weill et al. Science 2017	background	TRUE	TRUE	1/1/00	2000	Asia	India	IND		UNK	FALSE
Asia|IND|ERR1880810|UNK|2000-01-01		Asia|IND|ERR1880810|UNK|2000	ERR1880810	Weill et al. Science 2017	background	TRUE	TRUE	1/1/00	2000	Asia	India	IND		UNK	FALSE
Asia|IND|ERR1880811|UNK|1998-01-01		Asia|IND|ERR1880811|UNK|1998	ERR1880811	Weill et al. Science 2017	background	TRUE	FALSE	1/1/98	1998	Asia	India	IND		UNK	FALSE
Asia|IND|ERR1880812|UNK|1998-01-01		Asia|IND|ERR1880812|UNK|1998	ERR1880812	Weill et al. Science 2017	background	TRUE	FALSE	1/1/98	1998	Asia	India	IND		UNK	FALSE
Asia|IND|ERR1880813|UNK|1999-01-01		Asia|IND|ERR1880813|UNK|1999	ERR1880813	Weill et al. Science 2017	background	TRUE	FALSE	1/1/99	1999	Asia	India	IND		UNK	FALSE
Asia|IND|ERR1880814|UNK|2001-01-01		Asia|IND|ERR1880814|UNK|2001	ERR1880814	Weill et al. Science 2017	background	TRUE	FALSE	1/1/01	2001	Asia	India	IND		UNK	FALSE
Europe|DEU|ERR1880815|sporadic|1975-01-01		Europe|DEU|ERR1880815|sporadic|1975	ERR1880815	Weill et al. Science 2017	background	FALSE	FALSE	1/1/75	1975	Europe	Germany	DEU		sporadic	FALSE
Asia|IND|ERR1880816|UNK|1980-01-01		Asia|IND|ERR1880816|UNK|1980	ERR1880816	Weill et al. Science 2017	background	FALSE	FALSE	1/1/80	1980	Asia	India	IND		UNK	FALSE
Asia|IND|ERR1880817|UNK|2002-01-01		Asia|IND|ERR1880817|UNK|2002	ERR1880817	Weill et al. Science 2017	background	TRUE	TRUE	1/1/02	2002	Asia	India	IND		UNK	FALSE
Asia|IND|ERR1880818|UNK|2002-01-01		Asia|IND|ERR1880818|UNK|2002	ERR1880818	Weill et al. Science 2017	background	TRUE	FALSE	1/1/02	2002	Asia	India	IND		UNK	FALSE
Asia|IND|ERR1880819|UNK|2003-01-01		Asia|IND|ERR1880819|UNK|2003	ERR1880819	Weill et al. Science 2017	background	TRUE	FALSE	1/1/03	2003	Asia	India	IND		UNK	FALSE
Asia|IND|ERR1880820|UNK|2003-01-01		Asia|IND|ERR1880820|UNK|2003	ERR1880820	Weill et al. Science 2017	background	TRUE	TRUE	1/1/03	2003	Asia	India	IND		UNK	FALSE
Asia|IND|ERR1880821|UNK|2007-01-01		Asia|IND|ERR1880821|UNK|2007	ERR1880821	Weill et al. Science 2017	background	TRUE	TRUE	1/1/07	2007	Asia	India	IND		UNK	FALSE
Asia|IND|ERR1880822|UNK|2007-01-01		Asia|IND|ERR1880822|UNK|2007	ERR1880822	Weill et al. Science 2017	background	TRUE	TRUE	1/1/07	2007	Asia	India	IND		UNK	FALSE
Asia|IND|ERR1880823|UNK|2008-01-01		Asia|IND|ERR1880823|UNK|2008	ERR1880823	Weill et al. Science 2017	background	TRUE	FALSE	1/1/08	2008	Asia	India	IND		UNK	FALSE
Asia|IND|ERR1880824|UNK|2008-01-01		Asia|IND|ERR1880824|UNK|2008	ERR1880824	Weill et al. Science 2017	background	TRUE	TRUE	1/1/08	2008	Asia	India	IND		UNK	FALSE
Asia|IND|ERR1880825|UNK|2009-01-01		Asia|IND|ERR1880825|UNK|2009	ERR1880825	Weill et al. Science 2017	background	TRUE	TRUE	1/1/09	2009	Asia	India	IND		UNK	FALSE
Asia|IND|ERR1880826|UNK|2009-01-01		Asia|IND|ERR1880826|UNK|2009	ERR1880826	Weill et al. Science 2017	background	TRUE	TRUE	1/1/09	2009	Asia	India	IND		UNK	FALSE
Asia|IND|ERR1880827|UNK|2010-01-01		Asia|IND|ERR1880827|UNK|2010	ERR1880827	Weill et al. Science 2017	background	TRUE	FALSE	1/1/10	2010	Asia	India	IND		UNK	FALSE
Asia|IND|ERR1880828|UNK|2010-01-01		Asia|IND|ERR1880828|UNK|2010	ERR1880828	Weill et al. Science 2017	background	TRUE	FALSE	1/1/10	2010	Asia	India	IND		UNK	FALSE
Asia|IND|ERR1880829|UNK|2004-01-01		Asia|IND|ERR1880829|UNK|2004	ERR1880829	Weill et al. Science 2017	background	TRUE	TRUE	1/1/04	2004	Asia	India	IND		UNK	FALSE
Asia|IND|ERR1880830|UNK|2004-01-01		Asia|IND|ERR1880830|UNK|2004	ERR1880830	Weill et al. Science 2017	background	TRUE	TRUE	1/1/04	2004	Asia	India	IND		UNK	FALSE
Asia|IND|ERR1880831|UNK|2005-01-01		Asia|IND|ERR1880831|UNK|2005	ERR1880831	Weill et al. Science 2017	background	TRUE	FALSE	1/1/05	2005	Asia	India	IND		UNK	FALSE
Asia|IND|ERR1880832|UNK|2005-01-01		Asia|IND|ERR1880832|UNK|2005	ERR1880832	Weill et al. Science 2017	background	TRUE	FALSE	1/1/05	2005	Asia	India	IND		UNK	FALSE
Asia|IND|ERR1880833|UNK|2006-01-01		Asia|IND|ERR1880833|UNK|2006	ERR1880833	Weill et al. Science 2017	background	TRUE	FALSE	1/1/06	2006	Asia	India	IND		UNK	FALSE
Asia|IND|ERR1880834|UNK|2006-01-01		Asia|IND|ERR1880834|UNK|2006	ERR1880834	Weill et al. Science 2017	background	TRUE	FALSE	1/1/06	2006	Asia	India	IND		UNK	FALSE
Asia|IND|ERR1880835|UNK|1999-01-01		Asia|IND|ERR1880835|UNK|1999	ERR1880835	Weill et al. Science 2017	background	TRUE	FALSE	1/1/99	1999	Asia	India	IND		UNK	FALSE
Asia|IND|ERR1880836|UNK|2001-01-01		Asia|IND|ERR1880836|UNK|2001	ERR1880836	Weill et al. Science 2017	background	TRUE	TRUE	1/1/01	2001	Asia	India	IND		UNK	FALSE
Asia|IND|ERR1880837|UNK|1990-01-01		Asia|IND|ERR1880837|UNK|1990	ERR1880837	Weill et al. Science 2017	background	FALSE	FALSE	1/1/90	1990	Asia	India	IND		UNK	FALSE
Asia|IND|ERR1880838|UNK|1989-01-01		Asia|IND|ERR1880838|UNK|1989	ERR1880838	Weill et al. Science 2017	background	FALSE	FALSE	1/1/89	1989	Asia	India	IND		UNK	FALSE
Asia|IND|ERR1880839|UNK|1990-01-01		Asia|IND|ERR1880839|UNK|1990	ERR1880839	Weill et al. Science 2017	background	FALSE	FALSE	1/1/90	1990	Asia	India	IND		UNK	FALSE
Asia|IND|ERR1880840|UNK|1991-01-01		Asia|IND|ERR1880840|UNK|1991	ERR1880840	Weill et al. Science 2017	background	FALSE	FALSE	1/1/91	1991	Asia	India	IND		UNK	FALSE
Asia|IND|ERR1880841|UNK|1991-01-01		Asia|IND|ERR1880841|UNK|1991	ERR1880841	Weill et al. Science 2017	background	FALSE	FALSE	1/1/91	1991	Asia	India	IND		UNK	TRUE
Asia|IND|ERR1880842|UNK|1989-01-01		Asia|IND|ERR1880842|UNK|1989	ERR1880842	Weill et al. Science 2017	background	TRUE	FALSE	1/1/89	1989	Asia	India	IND		UNK	FALSE
Asia|IND|ERR1880843|UNK|1992-01-01		Asia|IND|ERR1880843|UNK|1992	ERR1880843	Weill et al. Science 2017	background	TRUE	FALSE	1/1/92	1992	Asia	India	IND		UNK	FALSE
Asia|IND|ERR1880844|UNK|1992-01-01		Asia|IND|ERR1880844|UNK|1992	ERR1880844	Weill et al. Science 2017	background	TRUE	FALSE	1/1/92	1992	Asia	India	IND		UNK	FALSE
Asia|CHN|SAMN10105099|UNK|2005-01-01	05-15_S38	6508237955695f8ffdc6f999	SAMN10105099	32069325	VibrioWatch	FALSE	FALSE	1/1/05	2005	Asia	China	CHN	Hangzhou	UNK
Africa|GHA|637b8a3aca78022007667166|T9|2012-01-01	053_12	637b8a3aca78022007667166	637b8a3aca78022007667166	34714228	VibrioWatch	TRUE	FALSE	1/1/12	2012	Africa	Ghana	GHA		T9
Africa|MOZ|SAMN06263853|sporadic|2003-03-21	100	62ff5e6ca12eba4fee9f907e	SAMN06263853	28622368	VibrioWatch	TRUE	FALSE	3/21/03	2003	Africa	Mozambique	MOZ	Manhica	sporadic
Africa|GHA|637b8a3aca780295aa66717e|T12|2015-01-01	101_15	637b8a3aca780295aa66717e	637b8a3aca780295aa66717e	34714228	VibrioWatch	TRUE	FALSE	1/1/15	2015	Africa	Ghana	GHA		T12
Africa|GHA|637b8a3aca7802a846667180|T12|2015-01-01	104_15	637b8a3aca7802a846667180	637b8a3aca7802a846667180	34714228	VibrioWatch	TRUE	FALSE	1/1/15	2015	Africa	Ghana	GHA		T12
Africa|GHA|637b8a3aca7802421a667182|T9|2012-01-01	106_12	637b8a3aca7802421a667182	637b8a3aca7802421a667182	34714228	VibrioWatch	TRUE	FALSE	1/1/12	2012	Africa	Ghana	GHA		T9
Africa|GHA|637b8a3aca78024211667147|T12|2012-01-01	10_12	637b8a3aca78024211667147	637b8a3aca78024211667147	34714228	VibrioWatch	TRUE	FALSE	1/1/12	2012	Africa	Ghana	GHA		T12
Africa|GHA|637b8a3aca78021647667184|T12|2015-01-01	111_15	637b8a3aca78021647667184	637b8a3aca78021647667184	34714228	VibrioWatch	TRUE	FALSE	1/1/15	2015	Africa	Ghana	GHA		T12
Africa|GHA|637b8a3aca780263c7667189|T12|2014-01-01	127_14	637b8a3aca780263c7667189	637b8a3aca780263c7667189	34714228	VibrioWatch	TRUE	FALSE	1/1/14	2014	Africa	Ghana	GHA		T12
Africa|GHA|637b8a3aca78024deb66718d|T12|2014-01-01	133_14	637b8a3aca78024deb66718d	637b8a3aca78024deb66718d	34714228	VibrioWatch	TRUE	TRUE	1/1/14	2014	Africa	Ghana	GHA		T12
Africa|GHA|637b8a3aca7802181e66718f|T12|2014-01-01	148_14	637b8a3aca7802181e66718f	637b8a3aca7802181e66718f	34714228	VibrioWatch	TRUE	FALSE	1/1/14	2014	Africa	Ghana	GHA		T12
Africa|GHA|637b8a3aca7802641c667190|T12|2014-01-01	149_14	637b8a3aca7802641c667190	637b8a3aca7802641c667190	34714228	VibrioWatch	TRUE	FALSE	1/1/14	2014	Africa	Ghana	GHA		T12
Africa|GHA|637b8a3aca780237ee667191|T12|2015-01-01	149_15	637b8a3aca780237ee667191	637b8a3aca780237ee667191	34714228	VibrioWatch	TRUE	FALSE	1/1/15	2015	Africa	Ghana	GHA		T12
Africa|GHA|637b8a3aca78025e4466714a|T9|2010-01-01	14_10	637b8a3aca78025e4466714a	637b8a3aca78025e4466714a	34714228	VibrioWatch	TRUE	FALSE	1/1/10	2010	Africa	Ghana	GHA		T9
Africa|MOZ|SAMN06263867|sporadic|2003-05-05	151	62ff5e6ca12eba193b9f9087	SAMN06263867	28622368	VibrioWatch	TRUE	FALSE	5/5/03	2003	Africa	Mozambique	MOZ	Manhica	sporadic
Africa|GHA|637b8a3aca780214f466714b|T9|2011-01-01	15_11	637b8a3aca780214f466714b	637b8a3aca780214f466714b	34714228	VibrioWatch	TRUE	FALSE	1/1/11	2011	Africa	Ghana	GHA		T9
Africa|GHA|637b8a3aca7802fa80667194|T12|2014-01-01	165_14	637b8a3aca7802fa80667194	637b8a3aca7802fa80667194	34714228	VibrioWatch	TRUE	TRUE	1/1/14	2014	Africa	Ghana	GHA		T12
Africa|GHA|637b8a3aca78024bbb66714c|T9|2010-01-01	16_10	637b8a3aca78024bbb66714c	637b8a3aca78024bbb66714c	34714228	VibrioWatch	TRUE	FALSE	1/1/10	2010	Africa	Ghana	GHA		T9
Africa|GHA|637b8a3aca7802544066714d|T9|2011-01-01	16_11	637b8a3aca7802544066714d	637b8a3aca7802544066714d	34714228	VibrioWatch	TRUE	FALSE	1/1/11	2011	Africa	Ghana	GHA		T9
Africa|GHA|637b8a3aca780201cd66714e|T9|2010-01-01	17_10	637b8a3aca780201cd66714e	637b8a3aca780201cd66714e	34714228	VibrioWatch	TRUE	FALSE	1/1/10	2010	Africa	Ghana	GHA		T9
Africa|GHA|637b8a3aca78025ecd66714f|T9|2012-01-01	17_12	637b8a3aca78025ecd66714f	637b8a3aca78025ecd66714f	34714228	VibrioWatch	TRUE	TRUE	1/1/12	2012	Africa	Ghana	GHA		T9
Africa|GHA|637b8a3aca78025aa2667198|T12|2014-01-01	189_14	637b8a3aca78025aa2667198	637b8a3aca78025aa2667198	34714228	VibrioWatch	TRUE	TRUE	1/1/14	2014	Africa	Ghana	GHA		T12
Africa|GHA|637b8a3aca78023f81667150|T9|2010-01-01	18_10	637b8a3aca78023f81667150	637b8a3aca78023f81667150	34714228	VibrioWatch	TRUE	FALSE	1/1/10	2010	Africa	Ghana	GHA		T9
Africa|GHA|637b8a3aca780291e9667151|T12|2015-01-01	18_15	637b8a3aca780291e9667151	637b8a3aca780291e9667151	34714228	VibrioWatch	TRUE	FALSE	1/1/15	2015	Africa	Ghana	GHA		T12
Africa|GHA|637b8a3aca780251c866719a|T12|2014-01-01	197_14	637b8a3aca780251c866719a	637b8a3aca780251c866719a	34714228	VibrioWatch	TRUE	FALSE	1/1/14	2014	Africa	Ghana	GHA		T12
Africa|GHA|637b8a3aca78027512667152|T9|2012-01-01	19_12	637b8a3aca78027512667152	637b8a3aca78027512667152	34714228	VibrioWatch	TRUE	FALSE	1/1/12	2012	Africa	Ghana	GHA		T9
Africa|GHA|637b8a3aca78026cba667142|T12|2015-01-01	1_15	637b8a3aca78026cba667142	637b8a3aca78026cba667142	34714228	VibrioWatch	TRUE	FALSE	1/1/15	2015	Africa	Ghana	GHA		T12
Asia|IND|GCF_000237425.1|UNK|2009-01-01	2009V_1085	62eccf75ac5d5d5536070baf	GCF_000237425.1	22099115	VibrioWatch	TRUE	FALSE	1/1/09	2009	Asia	India	IND		UNK
Asia|PAK|GCF_000237405.1|UNK|2009-01-01	2009V_1046	62eccf75ac5d5d18da070bae	GCF_000237405.1	22099115	VibrioWatch	TRUE	FALSE	1/1/09	2009	Asia	Pakistan	PAK		UNK
Asia|IND|GCF_000237445.1|UNK|2009-01-01	2009V_1096	62eccf75ac5d5d2579070bb0	GCF_000237445.1	22099115	VibrioWatch	TRUE	FALSE	1/1/09	2009	Asia	India	IND		UNK
Asia|PAK|GCF_000237465.1|UNK|2009-01-01	2009V_1116	62eccf75ac5d5df045070bb1	GCF_000237465.1	22099115	VibrioWatch	TRUE	FALSE	1/1/09	2009	Asia	Pakistan	PAK		UNK
Asia|IND|GCF_000237485.1|UNK|2009-01-01	2009V_1131	62eccf75ac5d5da64f070bb2	GCF_000237485.1	22099115	VibrioWatch	TRUE	TRUE	1/1/09	2009	Asia	India	IND		UNK
America|HTI|ERS17457723|sporadic|2010-01-01	2010EL_1798	62d7c2457b085d1fb125b752	ERS17457723	21085088	VibrioWatch	TRUE	FALSE	1/1/10	2010	America	Haiti	HTI		sporadic
Asia|PAK|GCF_000237585.1|UNK|2010-01-01	2010V-1014	62eccf75ac5d5d378d070bb7	GCF_000237585.1	22099115	VibrioWatch	TRUE	FALSE	1/1/10	2010	Asia	Pakistan	PAK		UNK
Asia|RUS|ERS17457753|UNK|2011-01-01	2011EL-301	62f204caac5d5dda83072453	ERS17457753	23969060	VibrioWatch	TRUE	FALSE	1/1/11	2011	Asia	Russia	RUS		UNK
Africa|GHA|637b8a3aca7802ae0566719b|T12|2012-01-01	201_12A	637b8a3aca7802ae0566719b	637b8a3aca7802ae0566719b	34714228	VibrioWatch	TRUE	FALSE	1/1/12	2012	Africa	Ghana	GHA		T12
Africa|GHA|637b8a3aca7802279d66719c|T12|2012-01-01	201_12B	637b8a3aca7802279d66719c	637b8a3aca7802279d66719c	34714228	VibrioWatch	TRUE	FALSE	1/1/12	2012	Africa	Ghana	GHA		T12
Africa|GHA|637b8a3aca7802503e667153|T9|2010-01-01	20_10	637b8a3aca7802503e667153	637b8a3aca7802503e667153	34714228	VibrioWatch	TRUE	FALSE	1/1/10	2010	Africa	Ghana	GHA		T9
Africa|GHA|637b8a3aca78025f5d667154|T9|2012-01-01	20_12	637b8a3aca78025f5d667154	637b8a3aca78025f5d667154	34714228	VibrioWatch	TRUE	FALSE	1/1/12	2012	Africa	Ghana	GHA		T9
Asia|BGD|SAMN07599825|UNK|2014-05-11	220075-6	6384a107d11c0ba0c7e24e4b	SAMN07599825	29178823	VibrioWatch	TRUE	TRUE	5/11/14	2014	Asia	Bangladesh	BGD	Dhaka	UNK
Asia|BGD|SAMN07599826|UNK|2014-05-11	220076-6	6384a107d11c0ba1c3e24e4c	SAMN07599826	29178823	VibrioWatch	TRUE	TRUE	5/11/14	2014	Asia	Bangladesh	BGD	Dhaka	UNK
Asia|BGD|SAMN07599800|UNK|2013-06-09	22043200_C1	6384a107d11c0b611de24e5a	SAMN07599800	29178823	VibrioWatch	TRUE	TRUE	6/9/13	2013	Asia	Bangladesh	BGD	Dhaka	UNK
Asia|BGD|SAMN07599801|UNK|2013-06-09	22043202_C1	6384a107d11c0b7f49e24e5b	SAMN07599801	29178823	VibrioWatch	TRUE	TRUE	6/9/13	2013	Asia	Bangladesh	BGD	Dhaka	UNK
Asia|BGD|SAMN07599802|UNK|2013-06-09	22043204_C1	6384a107d11c0b6b64e24e5c	SAMN07599802	29178823	VibrioWatch	TRUE	TRUE	6/9/13	2013	Asia	Bangladesh	BGD	Dhaka	UNK
Asia|BGD|SAMN07599799|UNK|2013-06-09	22043300_C6	6384a107d11c0b94dae24e5d	SAMN07599799	29178823	VibrioWatch	TRUE	TRUE	6/9/13	2013	Asia	Bangladesh	BGD	Dhaka	UNK
Asia|BGD|SAMN07599793|UNK|2013-06-30	22044108_C3	6384a107d11c0b33d5e24e5e	SAMN07599793	29178823	VibrioWatch	TRUE	TRUE	6/30/13	2013	Asia	Bangladesh	BGD	Dhaka	UNK
Asia|BGD|SAMN07599806|UNK|2013-07-14	22087102_C2	6384a107d11c0b3173e24e5f	SAMN07599806	29178823	VibrioWatch	TRUE	TRUE	7/14/13	2013	Asia	Bangladesh	BGD	Dhaka	UNK
Asia|BGD|SAMN07599794|UNK|2013-09-08	22087500_C9	6384a107d11c0bdcf8e24e60	SAMN07599794	29178823	VibrioWatch	TRUE	TRUE	9/8/13	2013	Asia	Bangladesh	BGD	Dhaka	UNK
Asia|THA|ERR1485207|UNK|2004-01-01	22115	62fddd54bc6fe904036659a0	ERR1485207	28103259	VibrioWatch	FALSE	FALSE	1/1/04	2004	Asia	Thailand	THA		UNK
Asia|THA|ERR1485209|UNK|2004-01-01	22116	62fddd54bc6fe913b36659a1	ERR1485209	28103259	VibrioWatch	FALSE	FALSE	1/1/04	2004	Asia	Thailand	THA		UNK
Asia|THA|ERR1485213|UNK|2005-01-01	22125	62fddd54bc6fe9e1b46659a3	ERR1485213	28103259	VibrioWatch	TRUE	TRUE	1/1/05	2005	Asia	Thailand	THA		UNK
Asia|THA|ERR1485211|UNK|2004-01-01	22118	62fddd54bc6fe9cac26659a2	ERR1485211	28103259	VibrioWatch	FALSE	FALSE	1/1/04	2004	Asia	Thailand	THA		UNK
Asia|THA|ERR1485215|UNK|2005-01-01	22126	62fddd54bc6fe978fb6659a4	ERR1485215	28103259	VibrioWatch	TRUE	TRUE	1/1/05	2005	Asia	Thailand	THA		UNK
Asia|THA|ERR1485217|UNK|2005-01-01	22127	650ad2fce44dc84956ad4aff	ERR1485217	28103259	VibrioWatch	TRUE	TRUE	1/1/05	2005	Asia	Thailand	THA		UNK
Asia|THA|ERR1485219|UNK|2005-01-01	22128	62fddd54bc6fe927a76659a5	ERR1485219	28103259	VibrioWatch	TRUE	TRUE	1/1/05	2005	Asia	Thailand	THA		UNK
Africa|GHA|637b8a3aca78022b19667155|T9|2010-01-01	25_10	637b8a3aca78022b19667155	637b8a3aca78022b19667155	34714228	VibrioWatch	TRUE	TRUE	1/1/10	2010	Africa	Ghana	GHA		T9
Africa|GHA|637b8a3aca7802794e667157|T9|2011-01-01	28_11	637b8a3aca7802794e667157	637b8a3aca7802794e667157	34714228	VibrioWatch	TRUE	TRUE	1/1/11	2011	Africa	Ghana	GHA		T9
Africa|GHA|637b8a3aca780243b66671a3|T12|2014-01-01	290_14	637b8a3aca780243b66671a3	637b8a3aca780243b66671a3	34714228	VibrioWatch	TRUE	FALSE	1/1/14	2014	Africa	Ghana	GHA		T12
Africa|GHA|637b8a3aca78020ccc6671a5|T12|2014-01-01	296_14	637b8a3aca78020ccc6671a5	637b8a3aca78020ccc6671a5	34714228	VibrioWatch	TRUE	FALSE	1/1/14	2014	Africa	Ghana	GHA		T12
Africa|GHA|637b8a3aca78021d9e667158|T9|2011-01-01	29_11	637b8a3aca78021d9e667158	637b8a3aca78021d9e667158	34714228	VibrioWatch	TRUE	FALSE	1/1/11	2011	Africa	Ghana	GHA		T9
Africa|GHA|637b8a3aca78021b58667143|T9|2011-01-01	2_11	637b8a3aca78021b58667143	637b8a3aca78021b58667143	34714228	VibrioWatch	TRUE	FALSE	1/1/11	2011	Africa	Ghana	GHA		T9
Africa|MOZ|SAMN06263879|sporadic|2008-01-24	300208	62ff5e6ca12ebaf4b89f90a0	SAMN06263879	28622368	VibrioWatch	TRUE	FALSE	1/24/08	2008	Africa	Mozambique	MOZ	Manhica	sporadic
Africa|GHA|637b8a3aca78026ecb667159|T9|2011-01-01	30_11	637b8a3aca78026ecb667159	637b8a3aca78026ecb667159	34714228	VibrioWatch	TRUE	FALSE	1/1/11	2011	Africa	Ghana	GHA		T9
Africa|GHA|637b8a3aca780290646671a9|T12|2014-01-01	318_14	637b8a3aca780290646671a9	637b8a3aca780290646671a9	34714228	VibrioWatch	TRUE	FALSE	1/1/14	2014	Africa	Ghana	GHA		T12
Asia|CHN|ERS526189|UNK|1977-01-01	3270-CDC	62fa15fd13251519a63feb16	ERS526189	25768799	VibrioWatch	FALSE	FALSE	1/1/77	1977	Asia	China	CHN		UNK
Africa|GHA|637b8a3aca7802617e66715a|T9|2010-01-01	32_10	637b8a3aca7802617e66715a	637b8a3aca7802617e66715a	34714228	VibrioWatch	TRUE	FALSE	1/1/10	2010	Africa	Ghana	GHA		T9
Asia|BGD|SAMN07599792|UNK|2013-06-05	330013_C1	6384a107d11c0bee0ce24e4d	SAMN07599792	29178823	VibrioWatch	TRUE	TRUE	6/5/13	2013	Asia	Bangladesh	BGD	Dhaka	UNK
Asia|BGD|SAMN07599791|UNK|2013-06-27	330033_C1	6384a107d11c0b235be24e4e	SAMN07599791	29178823	VibrioWatch	TRUE	TRUE	6/27/13	2013	Asia	Bangladesh	BGD	Dhaka	UNK
Asia|BGD|SAMN07599817|UNK|2013-11-27	330073_A	6384a107d11c0b2f0fe24e4f	SAMN07599817	29178823	VibrioWatch	TRUE	TRUE	11/27/13	2013	Asia	Bangladesh	BGD	Dhaka	UNK
Asia|BGD|SAMN07599818|UNK|2013-11-27	330073_B	6384a107d11c0b7a43e24e50	SAMN07599818	29178823	VibrioWatch	TRUE	TRUE	11/27/13	2013	Asia	Bangladesh	BGD	Dhaka	UNK
Asia|BGD|GCF_002808105.1|UNK|2014-01-01	330081	6384a107d11c0b8474e24e51	GCF_002808105.1	29178823	VibrioWatch	TRUE	TRUE	1/1/14	2014	Asia	Bangladesh	BGD		UNK
Asia|BGD|SAMN07599820|UNK|2014-04-08	330110	6384a107d11c0b2ccce24e52	SAMN07599820	29178823	VibrioWatch	TRUE	TRUE	4/8/14	2014	Asia	Bangladesh	BGD	Dhaka	UNK
Asia|BGD|SAMN07599821|UNK|2014-04-21	330113	6384a107d11c0b3ebbe24e53	SAMN07599821	29178823	VibrioWatch	TRUE	FALSE	4/21/14	2014	Asia	Bangladesh	BGD	Dhaka	UNK
Asia|BGD|SAMN07599796|UNK|2013-06-09	330440_C1	6384a107d11c0baf3de24e54	SAMN07599796	29178823	VibrioWatch	TRUE	TRUE	6/9/13	2013	Asia	Bangladesh	BGD	Dhaka	UNK
Asia|BGD|SAMN07599822|UNK|2014-04-13	330590	6384a107d11c0b162de24e55	SAMN07599822	29178823	VibrioWatch	TRUE	TRUE	4/13/14	2014	Asia	Bangladesh	BGD	Dhaka	UNK
Asia|BGD|SAMN07599795|UNK|2013-09-08	330898_C2	6384a107d11c0b538ce24e56	SAMN07599795	29178823	VibrioWatch	TRUE	TRUE	9/8/13	2013	Asia	Bangladesh	BGD	Dhaka	UNK
Asia|BGD|SAMN07599823|UNK|2013-11-24	330920_A	6384a107d11c0b46dee24e57	SAMN07599823	29178823	VibrioWatch	TRUE	TRUE	11/24/13	2013	Asia	Bangladesh	BGD	Dhaka	UNK
Asia|BGD|SAMN07599824|UNK|2013-11-24	330920_B	6384a107d11c0be883e24e58	SAMN07599824	29178823	VibrioWatch	TRUE	TRUE	11/24/13	2013	Asia	Bangladesh	BGD	Dhaka	UNK
Asia|BGD|SAMN07599803|UNK|2013-06-17	331721_C1	6384a107d11c0b0f52e24e59	SAMN07599803	29178823	VibrioWatch	TRUE	TRUE	6/17/13	2013	Asia	Bangladesh	BGD	Dhaka	UNK
Asia|YEM|6523f5b780be8d73b0404400|T13|2018-01-01	33224_2_113	6523f5b780be8d73b0404400	6523f5b780be8d73b0404400	37770747	VibrioWatch	TRUE	FALSE	1/1/18	2018	Asia	Yemen	YEM		T13	FALSE
Asia|YEM|6523f5b780be8d24aa404499|T13|2018-01-01	33224_2_323	6523f5b780be8d24aa404499	6523f5b780be8d24aa404499	37770747	VibrioWatch	TRUE	FALSE	1/1/18	2018	Asia	Yemen	YEM		T13	FALSE
Asia|YEM|6523f5b780be8d685f4043d2|T13|2018-01-01	33224_2_40	6523f5b780be8d685f4043d2	6523f5b780be8d685f4043d2	37770747	VibrioWatch	TRUE	FALSE	1/1/18	2018	Asia	Yemen	YEM		T13
Africa|GHA|637b8a3aca7802194366715b|T12|2010-01-01	33_10	637b8a3aca7802194366715b	637b8a3aca7802194366715b	34714228	VibrioWatch	TRUE	FALSE	1/1/10	2010	Africa	Ghana	GHA		T12
Africa|GHA|637b8a3aca7802bc3466715c|T12|2015-01-01	34_15	637b8a3aca7802bc3466715c	637b8a3aca7802bc3466715c	34714228	VibrioWatch	TRUE	TRUE	1/1/15	2015	Africa	Ghana	GHA		T12
Asia|IND|GCF_000237685.1|UNK|2005-01-01	3500-05	62eccf75ac5d5dd176070bbc	GCF_000237685.1	22099115	VibrioWatch	TRUE	FALSE	1/1/05	2005	Asia	India	IND		UNK
Asia|IND|GCF_000237705.1|UNK|2006-01-01	3546-06	62eccf75ac5d5d3a3a070bbd	GCF_000237705.1	22099115	VibrioWatch	TRUE	FALSE	1/1/06	2006	Asia	India	IND		UNK
Asia|NPL|GCF_000237725.1|UNK|2008-01-01	3554-08	62eccf75ac5d5d7596070bbe	GCF_000237725.1	22099115	VibrioWatch	TRUE	TRUE	1/1/08	2008	Asia	Nepal	NPL		UNK
Asia|PAK|GCF_000237765.1|UNK|2005-01-01	3582-05	62eccf75ac5d5d393a070bc0	GCF_000237765.1	22099115	VibrioWatch	TRUE	FALSE	1/1/05	2005	Asia	Pakistan	PAK		UNK
Africa|GHA|637b8a3aca7802d26366715e|T12|2010-01-01	38_10	637b8a3aca7802d26366715e	637b8a3aca7802d26366715e	34714228	VibrioWatch	TRUE	FALSE	1/1/10	2010	Africa	Ghana	GHA		T12
Africa|GHA|637b8a3aca7802185966715f|T12|2012-01-01	39_12	637b8a3aca7802185966715f	637b8a3aca7802185966715f	34714228	VibrioWatch	TRUE	FALSE	1/1/12	2012	Africa	Ghana	GHA		T12
Africa|GHA|637b8a3aca78023fd6667144|T9|2011-01-01	3_11	637b8a3aca78023fd6667144	637b8a3aca78023fd6667144	34714228	VibrioWatch	TRUE	TRUE	1/1/11	2011	Africa	Ghana	GHA		T9
Asia|THA|ERR1485307|UNK|2010-01-01	4053022989	62fddd54bc6fe9b7076659aa	ERR1485307	28103259	VibrioWatch	TRUE	TRUE	1/1/10	2010	Asia	Thailand	THA		UNK
Asia|THA|ERR1485310|UNK|2010-01-01	4053023724	62fddd54bc6fe94a606659ab	ERR1485310	28103259	VibrioWatch	TRUE	FALSE	1/1/10	2010	Asia	Thailand	THA		UNK
Asia|THA|ERR1485308|UNK|2010-01-01	4053024303	62fddd54bc6fe9d4b36659ac	ERR1485308	28103259	VibrioWatch	TRUE	FALSE	1/1/10	2010	Asia	Thailand	THA		UNK
Africa|GHA|637b8a3aca78025d55667160|T12|2015-01-01	42_15	637b8a3aca78025d55667160	637b8a3aca78025d55667160	34714228	VibrioWatch	TRUE	TRUE	1/1/15	2015	Africa	Ghana	GHA		T12
Asia|IND|ERR089460|UNK|2004-01-01	4380	637e3053f971a137010541d0	ERR089460	27706170	VibrioWatch	TRUE	TRUE	1/1/04	2004	Asia	India	IND		UNK
Africa|GHA|637b8a3aca7802e8e96671ad|T12|2014-01-01	462_14	637b8a3aca7802e8e96671ad	637b8a3aca7802e8e96671ad	34714228	VibrioWatch	TRUE	FALSE	1/1/14	2014	Africa	Ghana	GHA		T12
Asia|IND|ERR089606|UNK|2005-01-01	4637	637e3053f971a191480541fd	ERR089606	27706170	VibrioWatch	TRUE	TRUE	1/1/05	2005	Asia	India	IND		UNK
Asia|IND|ERR019882|UNK|2006-01-01	4642	62eb9d20ac5d5d4b69070342	ERR019882	21866102	VibrioWatch	TRUE	TRUE	1/1/06	2006	Asia	India	IND		UNK
Africa|GHA|637b8a3aca780256506671ae|T12|2014-01-01	478_14	637b8a3aca780256506671ae	637b8a3aca780256506671ae	34714228	VibrioWatch	TRUE	TRUE	1/1/14	2014	Africa	Ghana	GHA		T12
Africa|GHA|637b8a3aca78022be26671af|T9|2011-01-01	479_11	637b8a3aca78022be26671af	637b8a3aca78022be26671af	34714228	VibrioWatch	TRUE	TRUE	1/1/11	2011	Africa	Ghana	GHA		T9
Africa|GHA|637b8a3aca780242db667162|T12|2015-01-01	47_15	637b8a3aca780242db667162	637b8a3aca780242db667162	34714228	VibrioWatch	TRUE	FALSE	1/1/15	2015	Africa	Ghana	GHA		T12
Africa|GHA|637b8a3aca7802a5566671b0|T12|2012-01-01	480_12	637b8a3aca7802a5566671b0	637b8a3aca7802a5566671b0	34714228	VibrioWatch	TRUE	TRUE	1/1/12	2012	Africa	Ghana	GHA		T12
Africa|GHA|637b8a3aca78028dc66671b3|T12|2012-01-01	490_12	637b8a3aca78028dc66671b3	637b8a3aca78028dc66671b3	34714228	VibrioWatch	TRUE	FALSE	1/1/12	2012	Africa	Ghana	GHA		T12
Africa|GHA|637b8a3aca780216b96671b4|T12|2012-01-01	498_12	637b8a3aca780216b96671b4	637b8a3aca780216b96671b4	34714228	VibrioWatch	TRUE	TRUE	1/1/12	2012	Africa	Ghana	GHA		T12
Asia|IND|ERR351176|UNK|2009-01-01	5064	62f234975f2db86547b67569	ERR351176	25058483	VibrioWatch	TRUE	FALSE	1/1/09	2009	Asia	India	IND		UNK
Africa|GHA|637b8a3aca78023719667163|T12|2010-01-01	50_10	637b8a3aca78023719667163	637b8a3aca78023719667163	34714228	VibrioWatch	TRUE	FALSE	1/1/10	2010	Africa	Ghana	GHA		T12
Asia|IND|ERR351177|UNK|2009-01-01	5157	62f234975f2db8a2adb6756a	ERR351177	25058483	VibrioWatch	TRUE	FALSE	1/1/09	2009	Asia	India	IND		UNK
Asia|IND|ERR351178|UNK|2009-01-01	5159	62f234975f2db8e694b6756b	ERR351178	25058483	VibrioWatch	TRUE	FALSE	1/1/09	2009	Asia	India	IND		UNK
Asia|IND|ERS353754|UNK|2009-01-01	5186	62f234975f2db840e8b6756d	ERS353754	25058483	VibrioWatch	TRUE	FALSE	1/1/09	2009	Asia	India	IND		UNK
Asia|IND|ERR351181|UNK|2009-01-01	5188	62f234975f2db8798eb6756e	ERR351181	25058483	VibrioWatch	TRUE	FALSE	1/1/09	2009	Asia	India	IND		UNK
Asia|IND|ERR351182|UNK|2009-01-01	5189	62f234975f2db80330b6756f	ERR351182	25058483	VibrioWatch	TRUE	FALSE	1/1/09	2009	Asia	India	IND		UNK
Asia|IND|ERR351183|UNK|2009-01-01	5197	62f234975f2db81516b67570	ERR351183	25058483	VibrioWatch	TRUE	FALSE	1/1/09	2009	Asia	India	IND		UNK
Asia|IND|ERR351184|UNK|2009-01-01	5198	62f234975f2db82971b67571	ERR351184	25058483	VibrioWatch	TRUE	FALSE	1/1/09	2009	Asia	India	IND		UNK
Africa|GHA|637b8a3aca780223d5667164|T9|2012-01-01	51_12	637b8a3aca780223d5667164	637b8a3aca780223d5667164	34714228	VibrioWatch	TRUE	FALSE	1/1/12	2012	Africa	Ghana	GHA		T9
Asia|IND|ERR351186|UNK|2009-01-01	5235	62f234975f2db8bf75b67573	ERR351186	25058483	VibrioWatch	TRUE	FALSE	1/1/09	2009	Asia	India	IND		UNK
Asia|IND|ERR351187|UNK|2009-01-01	5238	62f234975f2db81a8cb67574	ERR351187	25058483	VibrioWatch	TRUE	FALSE	1/1/09	2009	Asia	India	IND		UNK
Asia|IND|ERR351189|UNK|2009-01-01	5365	62f234975f2db860dfb67576	ERR351189	25058483	VibrioWatch	TRUE	FALSE	1/1/09	2009	Asia	India	IND		UNK
Asia|IND|ERR351190|UNK|2009-01-01	5366	62f234975f2db83bc9b67577	ERR351190	25058483	VibrioWatch	TRUE	FALSE	1/1/09	2009	Asia	India	IND		UNK
Africa|GHA|637b8a3aca7802dff56671b5|T9|2012-01-01	546_12	637b8a3aca7802dff56671b5	637b8a3aca7802dff56671b5	34714228	VibrioWatch	TRUE	FALSE	1/1/12	2012	Africa	Ghana	GHA		T9
Africa|GHA|637b8a3aca7802a7cf6671b6|T12|2012-01-01	553_12	637b8a3aca7802a7cf6671b6	637b8a3aca7802a7cf6671b6	34714228	VibrioWatch	TRUE	TRUE	1/1/12	2012	Africa	Ghana	GHA		T12
Africa|GHA|637b8a3aca78020e58667167|T12|2015-01-01	55_15	637b8a3aca78020e58667167	637b8a3aca78020e58667167	34714228	VibrioWatch	TRUE	FALSE	1/1/15	2015	Africa	Ghana	GHA		T12
Africa|GHA|637b8a3aca78023715667168|T12|2012-01-01	56_12	637b8a3aca78023715667168	637b8a3aca78023715667168	34714228	VibrioWatch	TRUE	FALSE	1/1/12	2012	Africa	Ghana	GHA		T12
Africa|GHA|637b8a3aca7802622f667145|T9|2011-01-01	5_11	637b8a3aca7802622f667145	637b8a3aca7802622f667145	34714228	VibrioWatch	TRUE	TRUE	1/1/11	2011	Africa	Ghana	GHA		T9
Asia|IND|ERR351194|UNK|2009-01-01	6099	62f234975f2db83067b6757b	ERR351194	25058483	VibrioWatch	TRUE	FALSE	1/1/09	2009	Asia	India	IND		UNK
Africa|GHA|637b8a3aca7802699b66716a|T12|2015-01-01	60_15	637b8a3aca7802699b66716a	637b8a3aca7802699b66716a	34714228	VibrioWatch	TRUE	FALSE	1/1/15	2015	Africa	Ghana	GHA		T12
Asia|IND|ERR351195|UNK|2009-01-01	6109	62f234975f2db83968b6757c	ERR351195	25058483	VibrioWatch	TRUE	FALSE	1/1/09	2009	Asia	India	IND		UNK
Asia|IND|ERR351196|UNK|2009-01-01	6111	62f234975f2db83935b6757d	ERR351196	25058483	VibrioWatch	TRUE	FALSE	1/1/09	2009	Asia	India	IND		UNK
Asia|IND|ERS353771|UNK|2009-01-01	6235	62f234975f2db80ae1b6757e	ERS353771	25058483	VibrioWatch	TRUE	FALSE	1/1/09	2009	Asia	India	IND		UNK
Asia|IND|ERS353772|UNK|2009-01-01	6236	62f234975f2db80970b6757f	ERS353772	25058483	VibrioWatch	TRUE	FALSE	1/1/09	2009	Asia	India	IND		UNK
Asia|IND|ERS353774|UNK|2009-01-01	6361	62f234975f2db840cfb67581	ERS353774	25058483	VibrioWatch	TRUE	FALSE	1/1/09	2009	Asia	India	IND		UNK
Asia|IND|ERR351201|UNK|2009-01-01	6394	62f234975f2db857fab67582	ERR351201	25058483	VibrioWatch	TRUE	FALSE	1/1/09	2009	Asia	India	IND		UNK
Asia|IND|ERR351202|UNK|2009-01-01	6554	62f234975f2db820ecb67583	ERR351202	25058483	VibrioWatch	TRUE	FALSE	1/1/09	2009	Asia	India	IND		UNK
Asia|IND|ERR351204|UNK|2009-01-01	6702	62f234975f2db81a2bb67585	ERR351204	25058483	VibrioWatch	TRUE	FALSE	1/1/09	2009	Asia	India	IND		UNK
Asia|CHN|GCF_007624875.1|UNK|2007-01-01	707	637e370ef971a1936a054270	GCF_007624875.1	31771974	VibrioWatch	TRUE	FALSE	1/1/07	2007	Asia	China	CHN		UNK
Africa|GHA|637b8a3aca78024f4a6671ba|T9|2011-01-01	728_11	637b8a3aca78024f4a6671ba	637b8a3aca78024f4a6671ba	34714228	VibrioWatch	TRUE	FALSE	1/1/11	2011	Africa	Ghana	GHA		T9
Africa|GHA|637b8a3aca7802e7676671bb|T9|2011-01-01	749_11	637b8a3aca7802e7676671bb	637b8a3aca7802e7676671bb	34714228	VibrioWatch	TRUE	FALSE	1/1/11	2011	Africa	Ghana	GHA		T9
Africa|GHA|637b8a3aca7802872266716e|T12|2015-01-01	75_15	637b8a3aca7802872266716e	637b8a3aca7802872266716e	34714228	VibrioWatch	TRUE	TRUE	1/1/15	2015	Africa	Ghana	GHA		T12
Africa|GHA|637b8a3aca78026a6b66716f|T12|2015-01-01	76_15	637b8a3aca78026a6b66716f	637b8a3aca78026a6b66716f	34714228	VibrioWatch	TRUE	FALSE	1/1/15	2015	Africa	Ghana	GHA		T12
Africa|GHA|637b8a3aca7802630a6671bc|T9|2011-01-01	780_11	637b8a3aca7802630a6671bc	637b8a3aca7802630a6671bc	34714228	VibrioWatch	TRUE	FALSE	1/1/11	2011	Africa	Ghana	GHA		T9
Asia|IND|ERR351209|UNK|2009-01-01	7934	62f234975f2db8e251b6758a	ERR351209	25058483	VibrioWatch	TRUE	TRUE	1/1/09	2009	Asia	India	IND		UNK
Africa|GHA|637b8a3aca78020381667170|T9|2012-01-01	79_12	637b8a3aca78020381667170	637b8a3aca78020381667170	34714228	VibrioWatch	TRUE	FALSE	1/1/12	2012	Africa	Ghana	GHA		T9
Africa|GHA|637b8a3aca7802cb5e667171|T12|2015-01-01	81_15B	637b8a3aca7802cb5e667171	637b8a3aca7802cb5e667171	34714228	VibrioWatch	TRUE	FALSE	1/1/15	2015	Africa	Ghana	GHA		T12
Africa|ZWE|ERR3342504|T11|2015-01-01	891315	638a044cf00f707cc91c7657	ERR3342504	32786196	VibrioWatch	TRUE	FALSE	1/1/15	2015	Africa	Zimbabwe	ZWE		T11
Africa|ZWE|ERR3342505|T11|2015-01-01	891316	638a044cf00f703ad61c7658	ERR3342505	32786196	VibrioWatch	TRUE	FALSE	1/1/15	2015	Africa	Zimbabwe	ZWE		T11
Africa|GHA|637b8a3aca78023023667173|T12|2015-01-01	89_15	637b8a3aca78023023667173	637b8a3aca78023023667173	34714228	VibrioWatch	TRUE	TRUE	1/1/15	2015	Africa	Ghana	GHA		T12
Asia|IND|ERR351211|UNK|2009-01-01	9088	62f234975f2db8c517b6758c	ERR351211	25058483	VibrioWatch	TRUE	FALSE	1/1/09	2009	Asia	India	IND		UNK
Africa|GHA|637b8a3aca7802c218667176|T12|2015-01-01	92_15	637b8a3aca7802c218667176	637b8a3aca7802c218667176	34714228	VibrioWatch	TRUE	TRUE	1/1/15	2015	Africa	Ghana	GHA		T12
Africa|GHA|637b8a3aca780223e1667177|T12|2011-01-01	93_11	637b8a3aca780223e1667177	637b8a3aca780223e1667177	34714228	VibrioWatch	TRUE	FALSE	1/1/11	2011	Africa	Ghana	GHA		T12
Africa|GHA|637b8a3aca7802089f667179|T12|2015-01-01	95_15	637b8a3aca7802089f667179	637b8a3aca7802089f667179	34714228	VibrioWatch	TRUE	TRUE	1/1/15	2015	Africa	Ghana	GHA		T12
Africa|GHA|637b8a3aca7802fde466717a|T12|2015-01-01	96_15A	637b8a3aca7802fde466717a	637b8a3aca7802fde466717a	34714228	VibrioWatch	TRUE	TRUE	1/1/15	2015	Africa	Ghana	GHA		T12
Africa|GHA|637b8a3aca780228b466717b|T12|2015-01-01	96_15B	637b8a3aca780228b466717b	637b8a3aca780228b466717b	34714228	VibrioWatch	TRUE	FALSE	1/1/15	2015	Africa	Ghana	GHA		T12
Asia|BGD|ERR025392|UNK|1994-01-01	A346_1	62eb9d20ac5d5d5199070392	ERR025392	21866102	VibrioWatch	FALSE	FALSE	1/1/94	1994	Asia	Bangladesh	BGD		UNK
Asia|BGD|ERR025395|UNK|2007-01-01	A487_1	62eb9d20ac5d5dd65e07039b	ERR025395	21866102	VibrioWatch	TRUE	FALSE	1/1/07	2007	Asia	Bangladesh	BGD		UNK
Asia|BGD|6389b45c9a9bd754d4a0b64d|UNK|2013-01-01	B1C1	6389b45c9a9bd754d4a0b64d	6389b45c9a9bd754d4a0b64d	29306353	VibrioWatch	TRUE	TRUE	1/1/13	2013	Asia	Bangladesh	BGD		UNK
Asia|BGD|SRR5986077|UNK|2013-11-27	B1C10	6389b45c9a9bd71acca0b656	SRR5986077	29306353	VibrioWatch	TRUE	TRUE	11/27/13	2013	Asia	Bangladesh	BGD	Dhaka	UNK
Asia|BGD|SRR5986078|UNK|2013-11-27	B1C11	6389b45c9a9bd78394a0b657	SRR5986078	29306353	VibrioWatch	TRUE	TRUE	11/27/13	2013	Asia	Bangladesh	BGD	Dhaka	UNK
Asia|BGD|SRR5986079|UNK|2013-11-27	B1C13	6389b45c9a9bd7827da0b658	SRR5986079	29306353	VibrioWatch	TRUE	FALSE	11/27/13	2013	Asia	Bangladesh	BGD	Dhaka	UNK
Asia|BGD|SRR5986080|UNK|2013-11-27	B1C14	6389b45c9a9bd78333a0b659	SRR5986080	29306353	VibrioWatch	TRUE	TRUE	11/27/13	2013	Asia	Bangladesh	BGD	Dhaka	UNK
Asia|BGD|SRR5986081|UNK|2013-11-27	B1C15	6389b45c9a9bd737aaa0b65a	SRR5986081	29306353	VibrioWatch	TRUE	TRUE	11/27/13	2013	Asia	Bangladesh	BGD	Dhaka	UNK
Asia|BGD|SRR5986083|UNK|2013-11-27	B1C16b	6389b45c9a9bd74292a0b65b	SRR5986083	29306353	VibrioWatch	TRUE	TRUE	11/27/13	2013	Asia	Bangladesh	BGD	Dhaka	UNK
Asia|BGD|SRR5986074|UNK|2013-11-27	B1C17	6389b45c9a9bd7e554a0b65c	SRR5986074	29306353	VibrioWatch	TRUE	TRUE	11/27/13	2013	Asia	Bangladesh	BGD	Dhaka	UNK
Asia|BGD|6389b45c9a9bd74985a0b65d|UNK|2013-01-01	B1C18	6389b45c9a9bd74985a0b65d	6389b45c9a9bd74985a0b65d	29306353	VibrioWatch	TRUE	TRUE	1/1/13	2013	Asia	Bangladesh	BGD		UNK
Asia|BGD|SRR5986072|UNK|2013-11-27	B1C19b	6389b45c9a9bd7596da0b65e	SRR5986072	29306353	VibrioWatch	TRUE	TRUE	11/27/13	2013	Asia	Bangladesh	BGD	Dhaka	UNK
Asia|BGD|SRR5986110|UNK|2013-11-27	B1C2	6389b45c9a9bd7c81ba0b64e	SRR5986110	29306353	VibrioWatch	TRUE	TRUE	11/27/13	2013	Asia	Bangladesh	BGD	Dhaka	UNK
Asia|BGD|SRR5986071|UNK|2013-11-27	B1C20	6389b45c9a9bd73694a0b65f	SRR5986071	29306353	VibrioWatch	TRUE	TRUE	11/27/13	2013	Asia	Bangladesh	BGD	Dhaka	UNK
Asia|BGD|SRR5986105|UNK|2013-11-27	B1C3	6389b45c9a9bd75728a0b64f	SRR5986105	29306353	VibrioWatch	TRUE	TRUE	11/27/13	2013	Asia	Bangladesh	BGD	Dhaka	UNK
Asia|BGD|SRR5986104|UNK|2013-11-27	B1C4	6389b45c9a9bd75bd7a0b650	SRR5986104	29306353	VibrioWatch	TRUE	FALSE	11/27/13	2013	Asia	Bangladesh	BGD	Dhaka	UNK
Asia|BGD|SRR5986107|UNK|2013-11-27	B1C5	6389b45c9a9bd7fe3ba0b651	SRR5986107	29306353	VibrioWatch	TRUE	TRUE	11/27/13	2013	Asia	Bangladesh	BGD	Dhaka	UNK
Asia|BGD|SRR5986106|UNK|2013-11-27	B1C6	6389b45c9a9bd7344ca0b652	SRR5986106	29306353	VibrioWatch	TRUE	TRUE	11/27/13	2013	Asia	Bangladesh	BGD	Dhaka	UNK
Asia|BGD|SRR5986113|UNK|2013-11-27	B1C7	6389b45c9a9bd7ac5ba0b653	SRR5986113	29306353	VibrioWatch	TRUE	TRUE	11/27/13	2013	Asia	Bangladesh	BGD	Dhaka	UNK
Asia|BGD|SRR5986112|UNK|2013-11-27	B1C8	6389b45c9a9bd79f43a0b654	SRR5986112	29306353	VibrioWatch	TRUE	TRUE	11/27/13	2013	Asia	Bangladesh	BGD	Dhaka	UNK
Asia|BGD|SRR5986076|UNK|2013-11-27	B1C9	6389b45c9a9bd7b9fba0b655	SRR5986076	29306353	VibrioWatch	TRUE	TRUE	11/27/13	2013	Asia	Bangladesh	BGD	Dhaka	UNK
Asia|BGD|SRR5986070|UNK|2013-11-28	B2C1	6389b45c9a9bd78095a0b660	SRR5986070	29306353	VibrioWatch	TRUE	TRUE	11/28/13	2013	Asia	Bangladesh	BGD	Dhaka	UNK
Asia|BGD|SRR5986057|UNK|2013-11-28	B2C10b	6389b45c9a9bd7bc43a0b669	SRR5986057	29306353	VibrioWatch	TRUE	TRUE	11/28/13	2013	Asia	Bangladesh	BGD	Dhaka	UNK
Asia|BGD|SRR5986062|UNK|2013-11-28	B2C11	6389b45c9a9bd7f86ea0b66a	SRR5986062	29306353	VibrioWatch	TRUE	FALSE	11/28/13	2013	Asia	Bangladesh	BGD	Dhaka	UNK
Asia|BGD|SRR5986063|UNK|2013-11-28	B2C12	6389b45c9a9bd787fca0b66b	SRR5986063	29306353	VibrioWatch	TRUE	TRUE	11/28/13	2013	Asia	Bangladesh	BGD	Dhaka	UNK
Asia|BGD|SRR5986060|UNK|2013-11-28	B2C13	6389b45c9a9bd75753a0b66c	SRR5986060	29306353	VibrioWatch	TRUE	TRUE	11/28/13	2013	Asia	Bangladesh	BGD	Dhaka	UNK
Asia|BGD|SRR5986061|UNK|2013-11-28	B2C14	6389b45c9a9bd7fa21a0b66d	SRR5986061	29306353	VibrioWatch	TRUE	TRUE	11/28/13	2013	Asia	Bangladesh	BGD	Dhaka	UNK
Asia|BGD|SRR5986054|UNK|2013-11-28	B2C15	6389b45c9a9bd7bdcea0b66e	SRR5986054	29306353	VibrioWatch	TRUE	TRUE	11/28/13	2013	Asia	Bangladesh	BGD	Dhaka	UNK
Asia|BGD|SRR5986055|UNK|2013-11-28	B2C16	6389b45c9a9bd771e4a0b66f	SRR5986055	29306353	VibrioWatch	TRUE	TRUE	11/28/13	2013	Asia	Bangladesh	BGD	Dhaka	UNK
Asia|BGD|SRR5986037|UNK|2013-11-28	B2C17	6389b45c9a9bd7de7aa0b670	SRR5986037	29306353	VibrioWatch	TRUE	TRUE	11/28/13	2013	Asia	Bangladesh	BGD	Dhaka	UNK
Asia|BGD|SRR5986036|UNK|2013-11-28	B2C18	6389b45c9a9bd7d928a0b671	SRR5986036	29306353	VibrioWatch	TRUE	TRUE	11/28/13	2013	Asia	Bangladesh	BGD	Dhaka	UNK
Asia|BGD|SRR5986039|UNK|2013-11-28	B2C19	6389b45c9a9bd75865a0b672	SRR5986039	29306353	VibrioWatch	TRUE	TRUE	11/28/13	2013	Asia	Bangladesh	BGD	Dhaka	UNK
Asia|BGD|SRR5986069|UNK|2013-11-28	B2C2	6389b45c9a9bd70838a0b661	SRR5986069	29306353	VibrioWatch	TRUE	TRUE	11/28/13	2013	Asia	Bangladesh	BGD	Dhaka	UNK
Asia|BGD|SRR5986038|UNK|2013-11-28	B2C20	6389b45c9a9bd77e1ea0b673	SRR5986038	29306353	VibrioWatch	TRUE	TRUE	11/28/13	2013	Asia	Bangladesh	BGD	Dhaka	UNK
Asia|BGD|SRR5986068|UNK|2013-11-28	B2C3	6389b45c9a9bd785e3a0b662	SRR5986068	29306353	VibrioWatch	TRUE	TRUE	11/28/13	2013	Asia	Bangladesh	BGD	Dhaka	UNK
Asia|BGD|SRR5986067|UNK|2013-11-28	B2C4	6389b45c9a9bd7f8b5a0b663	SRR5986067	29306353	VibrioWatch	TRUE	TRUE	11/28/13	2013	Asia	Bangladesh	BGD	Dhaka	UNK
Asia|BGD|SRR5986065|UNK|2013-11-28	B2C6	6389b45c9a9bd708cda0b665	SRR5986065	29306353	VibrioWatch	TRUE	TRUE	11/28/13	2013	Asia	Bangladesh	BGD	Dhaka	UNK
Asia|BGD|SRR5986066|UNK|2013-11-28	B2C5	6389b45c9a9bd78096a0b664	SRR5986066	29306353	VibrioWatch	TRUE	TRUE	11/28/13	2013	Asia	Bangladesh	BGD	Dhaka	UNK
Asia|BGD|SRR5986064|UNK|2013-11-28	B2C7	6389b45c9a9bd7c092a0b666	SRR5986064	29306353	VibrioWatch	TRUE	TRUE	11/28/13	2013	Asia	Bangladesh	BGD	Dhaka	UNK
Asia|BGD|SRR5986058|UNK|2013-11-28	B2C8	6389b45c9a9bd78293a0b667	SRR5986058	29306353	VibrioWatch	TRUE	TRUE	11/28/13	2013	Asia	Bangladesh	BGD	Dhaka	UNK
Asia|BGD|SRR5986059|UNK|2013-11-28	B2C9	6389b45c9a9bd7d79ca0b668	SRR5986059	29306353	VibrioWatch	TRUE	TRUE	11/28/13	2013	Asia	Bangladesh	BGD	Dhaka	UNK
Asia|BGD|SRR5986041|UNK|2013-12-02	B3C1	6389b45c9a9bd7f93ea0b674	SRR5986041	29306353	VibrioWatch	TRUE	TRUE	12/2/13	2013	Asia	Bangladesh	BGD	Dhaka	UNK
Asia|BGD|SRR5986002|UNK|2013-12-02	B3C10b	6389b45c9a9bd7c4daa0b67d	SRR5986002	29306353	VibrioWatch	TRUE	TRUE	12/2/13	2013	Asia	Bangladesh	BGD	Dhaka	UNK
Asia|BGD|SRR5986003|UNK|2013-12-02	B3C11	6389b45c9a9bd702f3a0b67e	SRR5986003	29306353	VibrioWatch	TRUE	TRUE	12/2/13	2013	Asia	Bangladesh	BGD	Dhaka	UNK
Asia|BGD|SRR5986004|UNK|2013-12-02	B3C12	6389b45c9a9bd70cdda0b67f	SRR5986004	29306353	VibrioWatch	TRUE	TRUE	12/2/13	2013	Asia	Bangladesh	BGD	Dhaka	UNK
Asia|BGD|SRR5985999|UNK|2013-12-02	B3C13	6389b45c9a9bd78692a0b680	SRR5985999	29306353	VibrioWatch	TRUE	TRUE	12/2/13	2013	Asia	Bangladesh	BGD	Dhaka	UNK
Asia|BGD|SRR5986149|UNK|2013-12-02	B3C14	6389b45c9a9bd71340a0b681	SRR5986149	29306353	VibrioWatch	TRUE	FALSE	12/2/13	2013	Asia	Bangladesh	BGD	Dhaka	UNK
Asia|BGD|SRR5986148|UNK|2013-12-02	B3C15	6389b45c9a9bd74a9fa0b682	SRR5986148	29306353	VibrioWatch	TRUE	TRUE	12/2/13	2013	Asia	Bangladesh	BGD	Dhaka	UNK
Asia|BGD|SRR5986147|UNK|2013-12-02	B3C16	6389b45c9a9bd74325a0b683	SRR5986147	29306353	VibrioWatch	TRUE	TRUE	12/2/13	2013	Asia	Bangladesh	BGD	Dhaka	UNK
Asia|BGD|SRR5986146|UNK|2013-12-02	B3C17	6389b45c9a9bd72c4da0b684	SRR5986146	29306353	VibrioWatch	TRUE	TRUE	12/2/13	2013	Asia	Bangladesh	BGD	Dhaka	UNK
Asia|BGD|SRR5986153|UNK|2013-12-02	B3C18	6389b45c9a9bd77e4da0b685	SRR5986153	29306353	VibrioWatch	TRUE	TRUE	12/2/13	2013	Asia	Bangladesh	BGD	Dhaka	UNK
Asia|BGD|SRR5986152|UNK|2013-12-02	B3C19	6389b45c9a9bd766c8a0b686	SRR5986152	29306353	VibrioWatch	TRUE	TRUE	12/2/13	2013	Asia	Bangladesh	BGD	Dhaka	UNK
Asia|BGD|SRR5986040|UNK|2013-12-02	B3C2	6389b45c9a9bd76228a0b675	SRR5986040	29306353	VibrioWatch	TRUE	TRUE	12/2/13	2013	Asia	Bangladesh	BGD	Dhaka	UNK
Asia|BGD|SRR5986151|UNK|2013-12-02	B3C20	6389b45c9a9bd74950a0b687	SRR5986151	29306353	VibrioWatch	TRUE	TRUE	12/2/13	2013	Asia	Bangladesh	BGD	Dhaka	UNK
Asia|BGD|SRR5986043|UNK|2013-12-02	B3C3	6389b45c9a9bd73981a0b676	SRR5986043	29306353	VibrioWatch	TRUE	TRUE	12/2/13	2013	Asia	Bangladesh	BGD	Dhaka	UNK
Asia|BGD|SRR5986042|UNK|2013-12-02	B3C4	6389b45c9a9bd7cb96a0b677	SRR5986042	29306353	VibrioWatch	TRUE	TRUE	12/2/13	2013	Asia	Bangladesh	BGD	Dhaka	UNK
Asia|BGD|SRR5986035|UNK|2013-12-02	B3C5	6389b45c9a9bd785c7a0b678	SRR5986035	29306353	VibrioWatch	TRUE	TRUE	12/2/13	2013	Asia	Bangladesh	BGD	Dhaka	UNK
Asia|BGD|SRR5986034|UNK|2013-12-02	B3C6	6389b45c9a9bd747d5a0b679	SRR5986034	29306353	VibrioWatch	TRUE	TRUE	12/2/13	2013	Asia	Bangladesh	BGD	Dhaka	UNK
Asia|BGD|SRR5986006|UNK|2013-12-02	B3C7b	6389b45c9a9bd73e7ba0b67a	SRR5986006	29306353	VibrioWatch	TRUE	TRUE	12/2/13	2013	Asia	Bangladesh	BGD	Dhaka	UNK
Asia|BGD|SRR5986007|UNK|2013-12-02	B3C8	6389b45c9a9bd73b54a0b67b	SRR5986007	29306353	VibrioWatch	TRUE	TRUE	12/2/13	2013	Asia	Bangladesh	BGD	Dhaka	UNK
Asia|BGD|6389b45c9a9bd76156a0b67c|UNK|2013-01-01	B3C9	6389b45c9a9bd76156a0b67c	6389b45c9a9bd76156a0b67c	29306353	VibrioWatch	TRUE	TRUE	1/1/13	2013	Asia	Bangladesh	BGD		UNK
Asia|BGD|SRR5986150|UNK|2013-12-05	B4C1	6389b45c9a9bd784c0a0b688	SRR5986150	29306353	VibrioWatch	TRUE	TRUE	12/5/13	2013	Asia	Bangladesh	BGD	Dhaka	UNK
Asia|BGD|SRR5986129|UNK|2013-12-05	B4C10	6389b45c9a9bd76b59a0b690	SRR5986129	29306353	VibrioWatch	TRUE	TRUE	12/5/13	2013	Asia	Bangladesh	BGD	Dhaka	UNK
Asia|BGD|SRR5986126|UNK|2013-12-05	B4C11	6389b45c9a9bd7afcfa0b691	SRR5986126	29306353	VibrioWatch	TRUE	TRUE	12/5/13	2013	Asia	Bangladesh	BGD	Dhaka	UNK
Asia|BGD|SRR5986127|UNK|2013-12-05	B4C12	6389b45c9a9bd70a24a0b692	SRR5986127	29306353	VibrioWatch	TRUE	TRUE	12/5/13	2013	Asia	Bangladesh	BGD	Dhaka	UNK
Asia|BGD|SRR5986125|UNK|2013-12-05	B4C13b	6389b45c9a9bd78105a0b693	SRR5986125	29306353	VibrioWatch	TRUE	FALSE	12/5/13	2013	Asia	Bangladesh	BGD	Dhaka	UNK
Asia|BGD|SRR5986101|UNK|2013-12-05	B4C14	6389b45c9a9bd77fa3a0b694	SRR5986101	29306353	VibrioWatch	TRUE	TRUE	12/5/13	2013	Asia	Bangladesh	BGD	Dhaka	UNK
Asia|BGD|SRR5986100|UNK|2013-12-05	B4C16	6389b45c9a9bd74f21a0b695	SRR5986100	29306353	VibrioWatch	TRUE	TRUE	12/5/13	2013	Asia	Bangladesh	BGD	Dhaka	UNK
Asia|BGD|SRR5986103|UNK|2013-12-05	B4C18	6389b45c9a9bd76cb5a0b696	SRR5986103	29306353	VibrioWatch	TRUE	TRUE	12/5/13	2013	Asia	Bangladesh	BGD	Dhaka	UNK
Asia|BGD|SRR5986145|UNK|2013-12-05	B4C19	6389b45c9a9bd77cc6a0b697	SRR5986145	29306353	VibrioWatch	TRUE	TRUE	12/5/13	2013	Asia	Bangladesh	BGD	Dhaka	UNK
Asia|BGD|SRR5986155|UNK|2013-12-05	B4C2	6389b45c9a9bd78ce8a0b689	SRR5986155	29306353	VibrioWatch	TRUE	FALSE	12/5/13	2013	Asia	Bangladesh	BGD	Dhaka	UNK
Asia|BGD|SRR5986097|UNK|2013-12-05	B4C20	6389b45c9a9bd7254da0b698	SRR5986097	29306353	VibrioWatch	TRUE	FALSE	12/5/13	2013	Asia	Bangladesh	BGD	Dhaka	UNK
Asia|BGD|SRR5986154|UNK|2013-12-05	B4C3	6389b45c9a9bd745aba0b68a	SRR5986154	29306353	VibrioWatch	TRUE	TRUE	12/5/13	2013	Asia	Bangladesh	BGD	Dhaka	UNK
Asia|BGD|SRR5986132|UNK|2013-12-05	B4C4	6389b45c9a9bd79c9fa0b68b	SRR5986132	29306353	VibrioWatch	TRUE	TRUE	12/5/13	2013	Asia	Bangladesh	BGD	Dhaka	UNK
Asia|BGD|SRR5986133|UNK|2013-12-05	B4C5	6389b45c9a9bd701caa0b68c	SRR5986133	29306353	VibrioWatch	TRUE	TRUE	12/5/13	2013	Asia	Bangladesh	BGD	Dhaka	UNK
Asia|BGD|SRR5986130|UNK|2013-12-05	B4C7	6389b45c9a9bd787eea0b68d	SRR5986130	29306353	VibrioWatch	TRUE	FALSE	12/5/13	2013	Asia	Bangladesh	BGD	Dhaka	UNK
Asia|BGD|SRR5986131|UNK|2013-12-05	B4C8	6389b45c9a9bd7bfa2a0b68e	SRR5986131	29306353	VibrioWatch	TRUE	TRUE	12/5/13	2013	Asia	Bangladesh	BGD	Dhaka	UNK
Asia|BGD|SRR5986128|UNK|2013-12-05	B4C9	6389b45c9a9bd79ca0a0b68f	SRR5986128	29306353	VibrioWatch	TRUE	TRUE	12/5/13	2013	Asia	Bangladesh	BGD	Dhaka	UNK
Asia|BGD|SRR5986025|UNK|2013-12-05	B5C10	638922584379e163510d481b	SRR5986025	29306353	VibrioWatch	TRUE	TRUE	12/5/13	2013	Asia	Bangladesh	BGD	Dhaka	UNK
Asia|BGD|SRR5986026|UNK|2013-12-05	B5C11	638922584379e10fda0d481c	SRR5986026	29306353	VibrioWatch	TRUE	TRUE	12/5/13	2013	Asia	Bangladesh	BGD	Dhaka	UNK
Asia|BGD|SRR5986027|UNK|2013-12-05	B5C12	638922584379e14ad10d481d	SRR5986027	29306353	VibrioWatch	TRUE	TRUE	12/5/13	2013	Asia	Bangladesh	BGD	Dhaka	UNK
Asia|BGD|SRR5986032|UNK|2013-12-05	B5C13	638922584379e1c6aa0d481e	SRR5986032	29306353	VibrioWatch	TRUE	TRUE	12/5/13	2013	Asia	Bangladesh	BGD	Dhaka	UNK
Asia|BGD|SRR5986033|UNK|2013-12-05	B5C14	638922584379e133760d481f	SRR5986033	29306353	VibrioWatch	TRUE	TRUE	12/5/13	2013	Asia	Bangladesh	BGD	Dhaka	UNK
Asia|BGD|SRR5986047|UNK|2013-12-05	B5C15	638922584379e1384d0d4820	SRR5986047	29306353	VibrioWatch	TRUE	TRUE	12/5/13	2013	Asia	Bangladesh	BGD	Dhaka	UNK
Asia|BGD|SRR5986046|UNK|2013-12-05	B5C16	638922584379e1365d0d4821	SRR5986046	29306353	VibrioWatch	TRUE	TRUE	12/5/13	2013	Asia	Bangladesh	BGD	Dhaka	UNK
Asia|BGD|SRR5986045|UNK|2013-12-05	B5C17	638922584379e1a16e0d4822	SRR5986045	29306353	VibrioWatch	TRUE	TRUE	12/5/13	2013	Asia	Bangladesh	BGD	Dhaka	UNK
Asia|BGD|SRR5986044|UNK|2013-12-05	B5C18	638922584379e1472e0d4823	SRR5986044	29306353	VibrioWatch	TRUE	FALSE	12/5/13	2013	Asia	Bangladesh	BGD	Dhaka	UNK
Asia|BGD|SRR5986051|UNK|2013-12-05	B5C19	638922584379e1032f0d4824	SRR5986051	29306353	VibrioWatch	TRUE	TRUE	12/5/13	2013	Asia	Bangladesh	BGD	Dhaka	UNK
Asia|BGD|SRR5986099|UNK|2013-12-05	B5C1b	6389b45c9a9bd7522ca0b699	SRR5986099	29306353	VibrioWatch	TRUE	TRUE	12/5/13	2013	Asia	Bangladesh	BGD	Dhaka	UNK
Asia|BGD|SRR5986098|UNK|2013-12-05	B5C2	6389b45c9a9bd799dba0b69a	SRR5986098	29306353	VibrioWatch	TRUE	TRUE	12/5/13	2013	Asia	Bangladesh	BGD	Dhaka	UNK
Asia|BGD|SRR5986050|UNK|2013-12-05	B5C20	638922584379e133510d4825	SRR5986050	29306353	VibrioWatch	TRUE	TRUE	12/5/13	2013	Asia	Bangladesh	BGD	Dhaka	UNK
Asia|BGD|SRR5986095|UNK|2013-12-05	B5C3	6389b45c9a9bd750a2a0b69b	SRR5986095	29306353	VibrioWatch	TRUE	FALSE	12/5/13	2013	Asia	Bangladesh	BGD	Dhaka	UNK
Asia|BGD|SRR5986094|UNK|2013-12-05	B5C4	638922584379e157ed0d4815	SRR5986094	29306353	VibrioWatch	TRUE	TRUE	12/5/13	2013	Asia	Bangladesh	BGD	Dhaka	UNK
Asia|BGD|SRR5986028|UNK|2013-12-05	B5C5	638922584379e138620d4816	SRR5986028	29306353	VibrioWatch	TRUE	FALSE	12/5/13	2013	Asia	Bangladesh	BGD	Dhaka	UNK
Asia|BGD|SRR5986029|UNK|2013-12-05	B5C6	638922584379e1b8050d4817	SRR5986029	29306353	VibrioWatch	TRUE	TRUE	12/5/13	2013	Asia	Bangladesh	BGD	Dhaka	UNK
Asia|BGD|SRR5986030|UNK|2013-12-05	B5C7	6389b45c9a9bd75492a0b69c	SRR5986030	29306353	VibrioWatch	TRUE	TRUE	12/5/13	2013	Asia	Bangladesh	BGD	Dhaka	UNK
Asia|BGD|SRR5986031|UNK|2013-12-05	B5C8	638922584379e149e80d4819	SRR5986031	29306353	VibrioWatch	TRUE	TRUE	12/5/13	2013	Asia	Bangladesh	BGD	Dhaka	UNK
Asia|BGD|SRR5986024|UNK|2013-12-05	B5C9	638922584379e12a170d481a	SRR5986024	29306353	VibrioWatch	TRUE	TRUE	12/5/13	2013	Asia	Bangladesh	BGD	Dhaka	UNK
Asia|IND|SAMD00059646|UNK|2010-01-01	BCH-00312	637e0310f971a199ca0540d1	SAMD00059646	28192431	VibrioWatch	TRUE	FALSE	1/1/10	2010	Asia	India	IND		UNK
Asia|IND|SAMD00059656|UNK|2011-01-01	BCH-01350	637e0310f971a1819f0540d3	SAMD00059656	28192431	VibrioWatch	TRUE	FALSE	1/1/11	2011	Asia	India	IND		UNK
Asia|IND|SAMD00059653|UNK|2010-01-01	BCH-00965	637e0310f971a13d110540d2	SAMD00059653	28192431	VibrioWatch	TRUE	TRUE	1/1/10	2010	Asia	India	IND		UNK
Asia|IND|SAMD00059658|UNK|2011-01-01	BCH-01451	637e0310f971a13c650540d4	SAMD00059658	28192431	VibrioWatch	TRUE	FALSE	1/1/11	2011	Asia	India	IND		UNK
Asia|IND|SAMD00059659|UNK|2011-01-01	BCH-01536	637e0310f971a13b040540d5	SAMD00059659	28192431	VibrioWatch	TRUE	FALSE	1/1/11	2011	Asia	India	IND		UNK
Asia|IND|SAMD00059662|UNK|2011-01-01	BCH-01776	637e0310f971a13c970540d6	SAMD00059662	28192431	VibrioWatch	TRUE	FALSE	1/1/11	2011	Asia	India	IND		UNK
Asia|IND|SAMD00059667|UNK|2012-01-01	BCH-02282	637e0310f971a17a3b0540d7	SAMD00059667	28192431	VibrioWatch	TRUE	FALSE	1/1/12	2012	Asia	India	IND		UNK
Asia|IND|SAMD00059678|UNK|2013-01-01	BCH-03152	637e0310f971a14f600540d8	SAMD00059678	28192431	VibrioWatch	TRUE	TRUE	1/1/13	2013	Asia	India	IND		UNK
Asia|IND|SAMD00059681|UNK|2013-01-01	BCH-03300	637e0310f971a1c6c80540d9	SAMD00059681	28192431	VibrioWatch	TRUE	TRUE	1/1/13	2013	Asia	India	IND		UNK
Asia|IND|SAMD00059683|UNK|2013-01-01	BCH-03380	637e0310f971a1889c0540da	SAMD00059683	28192431	VibrioWatch	TRUE	TRUE	1/1/13	2013	Asia	India	IND		UNK
[truncated: 1,305 more rows]
